# Supplementary material for: Transcriptional profiling of the spleen in progressive visceral leishmaniasis reveals mixed expression of type 1 and type 2 cytokine-responsive genes
Source: BMC Immunol. 2014 Nov 26;15:38. doi: 10.1186/s12865-014-0038-z (PMC4253007; doi:10.1186/s12865-014-0038-z)
Supplement: Additional file 2: Table S2. — Differentially expressed genes in the spleen at 7 days post-infection. [file 12865_2014_38_MOESM2_ESM.xls]

## Sheet: 7dpi2FC_FDR0.05
Supplemental Table 2. Gene expression 7-dpi
Column#	ColumnID	RefSeq	Genesymbol	gene_assignment	p-value with FDR <5%	Ratio	Fold-Change	Fold-Change (Description)
4137	MH01036B2H01.f1	NM_019829	Stx5a	Mus musculus syntaxin 5A (Stx5a), transcript variant 1, mRNA	8.90466e-08	217.625	217.625	7dpiupvsUninf
5162	MH01045A2A05.f1	NM_009257.3	Serpinb5	Mus musculus serine (or cysteine) peptidase inhibitor, clade B, member 5 (Serpinb5)	0.000106496	71.6386	71.6386	7dpiupvsUninf
4459	MH01039B2B02.f1	NM_001077669	Slc39a4	Rattus norvegicus solute carrier family 39 (zinc transporter), member 4 (Slc39a4), mRNA	0.000216996	53.3172	53.3172	7dpiupvsUninf
5525	MH01047A2G11.f1	NG_020163.1	Gm8714	Mus musculus predicted gene 8714 (Gm8714) pseudogene on chromosome 18	0.000219408	13.3062	13.3062	7dpiupvsUninf
892	MH01014A2H01.f1	XM_225905.4	RGD1305184	PREDICTED: Rattus norvegicus similar to CDNA sequence BC023105 (RGD1305184)	0.000102005	6.52788	6.52788	7dpiupvsUninf
4123	MH01036B2C09.f1	NM_001164314.1	Wars	Mus musculus tryptophanyl-tRNA synthetase (Wars), transcript variant 2	0.000207626	3.78371	3.78371	7dpiupvsUninf
2433	MH01023A2B01.f1	NM_053214	Myo1f	Mus musculus myosin IF (Myo1f)	3.02408e-05	2.46503	2.46503	7dpiupvsUninf
1563	MH01018A2A11.f1	XM_005068229	LOC101823977	PREDICTED: Mesocricetus auratus uncharacterized LOC101823977	8.57161e-05	2.35248	2.35248	7dpiupvsUninf
