# Supplementary material for: Transcriptional profiling of the spleen in progressive visceral leishmaniasis reveals mixed expression of type 1 and type 2 cytokine-responsive genes
Source: BMC Immunol. 2014 Nov 26;15:38. doi: 10.1186/s12865-014-0038-z (PMC4253007; doi:10.1186/s12865-014-0038-z)
Supplement: Additional file 3: Table S3. — Differentially expressed genes in the spleen at 14 days post-infection. [file 12865_2014_38_MOESM3_ESM.xls]

## Sheet: 14dpi2FC_FDR0.05
Supplemental Table 3. Gene expression 14-dpi
Column#	ColumnID	RefSeq	Genesymbol	gene_assignment	p-value with FDR <5%	Ratio	Fold-Change	Fold-Change (Description)
2706	MH01024B2D05.f1	NM_175234.4	6230409E13Rik	Mus musculus RIKEN cDNA 6230409E13 gene (6230409E13Rik)	7.79326e-05	128.942	128.942	14dpi up vs Uninf
107	MH01004X1C05.f1	NM_008014	Ppm1g	Mus musculus protein phosphatase 1G (formerly 2C), magnesium-dependent, gamma isoform (Ppm1g)	0.000188627	124.173	124.173	14dpi up vs Uninf
3626	MH01032B1E05.f1	XM_001157979.1	Ptbp2	PREDICTED: Pan troglodytes polypyrimidine tract binding protein 2, transcript variant 5 (PTBP2)	3.98531e-05	113.755	113.755	14dpi up vs Uninf
3443	MH01031A1G09.f3	NM_008118	Gif	Mus musculus gastric intrinsic factor (Gif)	0.000574356	110.795	110.795	14dpi up vs Uninf
1762	MH01019A2E12.f1	NM_028603	Zbtb8a	Mus musculus zinc finger and BTB domain containing 8a (Zbtb8a)	1.82258e-06	97.4917	97.4917	14dpi up vs Uninf
3508	MH01031B1H01.f1	XM_005079737	LOC101830355	PREDICTED: Mesocricetus auratus retinol dehydrogenase 7-like (LOC101830355)	0.000201473	93.2327	93.2327	14dpi up vs Uninf
1809	MH01019B1F12.f1	XM_005066807	Ca3	PREDICTED: Mesocricetus auratus carbonic anhydrase III, muscle specific (Ca3)	0.000321062	92.9477	92.9477	14dpi up vs Uninf
5333	MH01046A1G12.f1	NM_017270	Adh4	Rattus norvegicus alcohol dehydrogenase 4 (class II), pi polypeptide (Adh4)	0.000605754	90.6418	90.6418	14dpi up vs Uninf
2017	MH01020B2E11.f1	NM_013697	Ttr	Mus musculus transthyretin (Ttr)	1.2737e-05	87.3422	87.3422	14dpi up vs Uninf
4156	MH01037A1D12.f1	NM_008476.3	Krt6a	Mus musculus keratin 6A (Krt6a)	0.000292155	84.7433	84.7433	14dpi up vs Uninf
4121	MH01036B2C07.f1	NM_019395	Fbp1	Mus musculus fructose bisphosphatase 1 (Fbp1)	5.21295e-05	78.1603	78.1603	14dpi up vs Uninf
885	MH01014A2E05.f1	NM_008277	Hpd	Mus musculus 4-hydroxyphenylpyruvic acid dioxygenase (Hpd)	0.000148562	78.1292	78.1292	14dpi up vs Uninf
1369	MH01017A1G06.f1	D86952.1	CYP2A	Mesocricetus auratus mRNA for cytochrome P-450	0.000551452	73.3633	73.3633	14dpi up vs Uninf
2061	MH01021A1E05.f1	NM_010776	Mbl2	Mus musculus mannose-binding lectin (protein C) 2 (Mbl2)	0.000179489	70.2584	70.2584	14dpi up vs Uninf
1761	MH01019A2E10.f1	NM_027211	Anxa13	Mus musculus annexin A13 (Anxa13)	0.000200587	63.726	63.726	14dpi up vs Uninf
5086	MH01044B1F07.f1	BC081691.1	Sult1c2a	Rattus norvegicus sulfotransferase family, cytosolic, 1C, member 2a	0.000255139	63.2534	63.2534	14dpi up vs Uninf
3001	MH01028A1E12.f2	NM_009693	Apob	Mus musculus apolipoprotein B (Apob)	0.000291771	56.8843	56.8843	14dpi up vs Uninf
3264	MH01029B2H04.f3	AY225417.2	Ngly1	Mus musculus peptide N-glycanase (Ngly1)	5.64304e-05	52.808	52.808	14dpi up vs Uninf
2711	MH01024B2D09.f1	NM_020565.2	Sult3a1	Mus musculus sulfotransferase family 3A, member 1 (Sult3a1)	0.000237195	50.941	50.941	14dpi up vs Uninf
5090	MH01044B1G10.f1	NM_008435	Kcns1	Mus musculus K+ voltage-gated channel, subfamily S, 1 (Kcns1)	0.000394711	50.3329	50.3329	14dpi up vs Uninf
5764	MH01049B1A01.f1	NM_080844	Serpinc1	Mus musculus serine (or cysteine) peptidase inhibitor, clade C (antithrombin), member 1 (Serpinc1)	1.58254e-05	48.7446	48.7446	14dpi up vs Uninf
4449	MH01039B1D12.f1	NM_009363	Tff2	Mus musculus trefoil factor 2 (spasmolytic protein 1) (Tff2)	7.8721e-05	45.0206	45.0206	14dpi up vs Uninf
4087	MH01036B1B01.f1	NM_053176	Hrg	Mus musculus histidine-rich glycoprotein (Hrg)	0.000423666	38.9983	38.9983	14dpi up vs Uninf
1250	MH01016A2G04.f1	NM_031614	Txnrd1	Rattus norvegicus thioredoxin reductase 1 (Txnrd1)	0.000415841	3.34443	3.34443	14dpi up vs Uninf
