# Supplementary material for: Transcriptional profiling of the spleen in progressive visceral leishmaniasis reveals mixed expression of type 1 and type 2 cytokine-responsive genes
Source: BMC Immunol. 2014 Nov 26;15:38. doi: 10.1186/s12865-014-0038-z (PMC4253007; doi:10.1186/s12865-014-0038-z)
Supplement: Additional file 4: Table S4. — Differentially expressed genes in the spleen at 28 days post-infection. [file 12865_2014_38_MOESM4_ESM.xls]

## Sheet: 28dpi2FC_FDR0.05
Supplemental Table 4. Gene expression 28-dpi
					28 days post-infection vs. uninfected
Column#	ColumnID	RefSeq	Genesymbol	gene_assignment	p-value with FDR <5%	Ratio	Fold-Change	Fold-Change (Description)
2746	MH01025X1B11.f1	NM_001033128	Bbs1	Mus musculus Bardet-Biedl syndrome 1 (human) (Bbs1)	1.31462e-05	4629.03	4629.03	28dpi up vs Uninf
3159	MH01029A1H04.f1	AF034482.1	Ifng	Mesocricetus auratus interferon gamma mRNA,	9.70622e-05	1748.95	1748.95	28dpi up vs Uninf
48	MCNDA	NM_001033450	Mnda	Mus musculus myeloid cell nuclear differentiation antigen (Mnda)	0.000122444	1285.99	1285.99	28dpi up vs Uninf
4160	MH01037A1E10.f1	NM_019205	Ccl11	Rattus norvegicus chemokine (C-C motif) ligand 11 (Ccl11)	0.0003511	1212.26	1212.26	28dpi up vs Uninf
42	IL-23	XM_005079727	Il23a	Mesocricetus auratus interleukin 23, alpha subunit	5.25239e-05	890.156	890.156	28dpi up vs Uninf
20	CD11c	XM_005063381	Itgax	Mesocricetus auratus integrin alpha X	2.27113e-06	823.063	823.063	28dpi up vs Uninf
17	CCL20	NM_001281699	Ccl20	Mesocricetus auratus chemokine CCL20/MIP-3 alpha	0.00133645	749.904	749.904	28dpi up vs Uninf
5690	MH01048B1F11.f1	NM_028967	Batf2	Mus musculus basic leucine zipper transcription factor, ATF-like 2 (Batf2)	0.000349369	724.559	724.559	28dpi up vs Uninf
331	MH01010X1A08.f1	NM_001162883	Apol9a	Mus musculus apolipoprotein L 9a (Apol9a), transcript variant 2	6.20931e-05	680.249	680.249	28dpi up vs Uninf
2842	MH01027A1E05.f1	J00476.1	Igh-VJ558	Mus musculus immunoglobulin epsilon heavy chain constant region	8.0687e-06	653.512	653.512	28dpi up vs Uninf
1998	MH01020B2C11.f1	NM_009141	Cxcl5	Mus musculus chemokine (C-X-C motif) ligand 5 (Cxcl5)	0.000128278	653.219	653.219	28dpi up vs Uninf
1799	MH01019B1D11.f1	NM_009252.2	Serpina3n	Mus musculus serine (or cysteine) peptidase inhibitor, clade A, member 3N (Serpina3n)	4.58225e-06	599.494	599.494	28dpi up vs Uninf
45	IRF-2	XM_005066675	Irf2	Mesocricetus auratus interferon regulatory factor 2	2.97793e-08	571.013	571.013	28dpi up vs Uninf
142	MH01005X1A10.f1	NM_133862	Fgg	Mus musculus fibrinogen gamma chain (Fgg)	1.46888e-05	562.034	562.034	28dpi up vs Uninf
1603	MH01018B1A09.f1	EF488484.1	Alb	Mesocricetus auratus albumin mRNA	4.25651e-06	537.378	537.378	28dpi up vs Uninf
3431	MH01031A1E02.f3	NM_001024952	Rc3h1	Mus musculus RING CCCH (C3H) domains 1 (Rc3h1)	1.94685e-07	513.814	513.814	28dpi up vs Uninf
721	MH01013B1B03.f1	NM_017104	Csf3	Rattus norvegicus colony stimulating factor 3 (granulocyte) (Csf3	8.54221e-06	509.579	509.579	28dpi up vs Uninf
2296	MH01022A2H12.f1	D86953.1	Cyp2a9	Mesocricetus auratus CYP2A9 mRNA for cytochrome P-450 2A9	9.97752e-05	497.806	497.806	28dpi up vs Uninf
5483	MH01047A1H03.f1	NM_008176.3	Cxcl1	Mus musculus chemokine (C-X-C motif) ligand 1 (Cxcl1)	4.04398e-05	488.247	488.247	28dpi up vs Uninf
2882	MH01027A2G05.f1	AK050652.1	Rbm16	Mus musculus 2 days neonate thymus thymic cells cDNA, RIKEN full-length enriched library, clone:C920029L18 product:unclassifiable, full insert sequenceLength=2488GENE ID: 106583 Rbm16 | RNA binding motif protein 16 [Mus musculus](Over 10 PubMed links)	3.86471e-06	481.519	481.519	28dpi up vs Uninf
4233	MH01037B2A01.f1	NM_021528	Chst12	Mus musculus carbohydrate sulfotransferase 12 (Chst12), mRNA	2.72154e-06	458.716	458.716	28dpi up vs Uninf
989	MH01014B2G05.f1	X72020.1	Irf1	R.norvegicus gene for interferon regulatory factor I Length	9.38392e-06	439.994	439.994	28dpi up vs Uninf
94	MH01004X1A05.f1	XM_001138017	Mtmr3	PREDICTED: Pan troglodytes myotubularin-related protein 3, transcript variant 4 (MTMR3)	2.23205e-05	436	436	28dpi up vs Uninf
3038	MH01028A2F05.f3	NM_008777	Pah	Mus musculus phenylalanine hydroxylase (Pah)	0.000240964	435.997	435.997	28dpi up vs Uninf
115	MH01004X1E01.f1	NM_030838	Slco1a5	Rattus norvegicus solute carrier organic anion transporter family, member 1a5 (Slco1a5)	3.91986e-05	419.571	419.571	28dpi up vs Uninf
456	MH01012A1E05.f1	D89285.1	Itih1	Mesocricetus auratus mRNA for inter-alpha-trypsin inhibitor heavy chain 1	0.000109811	417.648	417.648	28dpi up vs Uninf
3357	MH01030B1E11.f2	NM_001008919.1	Vom1r35	Rattus norvegicus vomeronasal 1 receptor, 35 (Vom1r35), mRNA Identities = 147/209 (71%), Gaps = 2/209 (0%) 27% querry coverage	0.000217227	410.644	410.644	28dpi up vs Uninf
2987	MH01028A1C07.f1	NM_175236	Adhfe1	Mus musculus alcohol dehydrogenase, iron containing, 1 (Adhfe1), nuclear gene encoding mitochondrial protein, transcript variant 1	1.04525e-05	408.986	408.986	28dpi up vs Uninf
1198	MH01016A1F05.f1	XM_002343151	Ovos2	PREDICTED: Homo sapiens ovostatin 2 (OVOS2)	2.36732e-05	405.102	405.102	28dpi up vs Uninf
2669	MH01024B1F08.f1	NM_001013057	Akr1c2	Rattus norvegicus aldo-keto reductase family 1, member C21 (Akr1c21)	2.24141e-07	405.024	405.024	28dpi up vs Uninf
2201	MH01021B2G06.f1	NM_008293	Hsd3b1	Mus musculus hydroxy-delta-5-steroid dehydrogenase, 3 beta- and steroid delta-isomerase 1 (Hsd3b1)	9.15878e-06	404.118	404.118	28dpi up vs Uninf
4211	MH01037B1B10.f1	NM_009999	Cyp2b10	Mus musculus cytochrome P450, family 2, subfamily b, polypeptide 10 (Cyp2b10), transcript variant 2	9.08068e-05	395.738	395.738	28dpi up vs Uninf
2081	MH01021A2A01.f1	NM_001159960.1	Pde1c	Mus musculus phosphodiesterase 1C (Pde1c), transcript variant 8	2.5838e-05	394.052	394.052	28dpi up vs Uninf
2749	MH01025X1C01.f1	NM_009512	Slc27a5	Mus musculus solute carrier family 27 (fatty acid transporter), member 5 (Slc27a5)	1.32925e-05	390.244	390.244	28dpi up vs Uninf
5472	MH01047A1E06.f1	NM_001105797	Slc16a11	Rattus norvegicus solute carrier family 16 (monocarboxylic acid transporters), member 11 (Slc16a11)	4.43861e-05	389.541	389.541	28dpi up vs Uninf
2682	MH01024B1H07.f1	NM_172627	Pggt1b	Mus musculus protein geranylgeranyltransferase type I, beta subunit (Pggt1b)	7.65562e-05	383.754	383.754	28dpi up vs Uninf
1646	MH01018B1H05.f1	NM_198052	Tbx3	Mus musculus T-box 3 (Tbx3), transcript variant 2	1.42211e-05	382.919	382.919	28dpi up vs Uninf
2590	MH01024A1H12.f1	NM_033073	Krt7	Mus musculus keratin 7 (Krt7)	4.9258e-06	382.725	382.725	28dpi up vs Uninf
4223	MH01037B1E08.f1	NM_030832	Fabp7	Rattus norvegicus fatty acid binding protein 7, brain (Fabp7)	2.58377e-05	382.06	382.06	28dpi up vs Uninf
3934	MH01035A1F06.f1	NM_198750	Cry1	Rattus norvegicus cryptochrome 1 (photolyase-like) (Cry1)	7.89793e-06	377.083	377.083	28dpi up vs Uninf
2986	MH01028A1B12.f1	NM_015767.3	Ttpa	Mus musculus tocopherol (alpha) transfer protein (Ttpa)	4.57017e-06	375.347	375.347	28dpi up vs Uninf
4714	MH01041B2A09.f1	NM_031152	Rab11a	Rattus norvegicus RAB11a, member RAS oncogene family (Rab11a)	9.4986e-07	375.212	375.212	28dpi up vs Uninf
1789	MH01019B1C05.f1	NM_007815	Cyp2c29	Mus musculus cytochrome P450, family 2, subfamily c, polypeptide 29 (Cyp2c29)	3.16195e-06	373.218	373.218	28dpi up vs Uninf
3386	MH01030B2C04.f2	NM_019835	B4galt5	Mus musculus UDP-Gal:betaGlcNAc beta 1,4-galactosyltransferase, polypeptide 5 (B4galt5)	4.74616e-06	369.355	369.355	28dpi up vs Uninf
4591	MH01040B1H04.f1	NM_012496	Aldob	Rattus norvegicus aldolase B, fructose-bisphosphate (Aldob)	3.10273e-05	367.608	367.608	28dpi up vs Uninf
3371	MH01030B1H01.f1	NM_145499	Cyp2c70	Mus musculus cytochrome P450, family 2, subfamily c, polypeptide 70 (Cyp2c70)	9.3254e-06	367.173	367.173	28dpi up vs Uninf
4463	MH01039B2C02.f1	NM_001107821	Agpat2	Rattus norvegicus 1-acylglycerol-3-phosphate O-acyltransferase 2 (lysophosphatidic acid acyltransferase, beta) (Agpat2)	1.82172e-07	366.164	366.164	28dpi up vs Uninf
1023	MH01015A1E12.f1	NM_153402	Eif2c3	Mus musculus eukaryotic translation initiation factor 2C, 3 (Eif2c3)	4.29645e-06	363.604	363.604	28dpi up vs Uninf
1684	MH01018B2G05.f1	NM_080576	Apoa5	Rattus norvegicus apolipoprotein A-V (Apoa5)	2.88648e-05	363.029	363.029	28dpi up vs Uninf
3029	MH01028A2E04.f3	NM_173422.3	Colec10	Mus musculus collectin sub-family member 10 (Colec10)	1.64974e-06	360.307	360.307	28dpi up vs Uninf
4649	MH01041A1H01.f2	BC053437.1	Cnot3	Mus musculus CCR4-NOT transcription complex, subunit 3	4.62324e-06	358.219	358.219	28dpi up vs Uninf
253	MH01008X1G01.f1	NM_173097	Reg3g	Rattus norvegicus regenerating islet-derived 3 gamma (Reg3g)	6.2627e-05	348.906	348.906	28dpi up vs Uninf
5553	MH01047B1E09.f1	NM_019287	Apob	Rattus norvegicus apolipoprotein B (including Ag(x) antigen) (Apob)	7.0629e-06	348.7	348.7	28dpi up vs Uninf
4226	MH01037B1F08.f1	NM_007494	Ass1	Mus musculus argininosuccinate synthetase 1 (Ass1)	2.08055e-05	348.531	348.531	28dpi up vs Uninf
927	MH01014B1D07.f1	NM_022317	Slc28a3	Mus musculus solute carrier family 28 (sodium-coupled nucleoside transporter), member 3 (Slc28a3)	1.28675e-05	347.261	347.261	28dpi up vs Uninf
4361	MH01038B2G02.f1	NM_026321	Fam174a	Mus musculus family with sequence similarity 174, member A (Fam174a)	1.03336e-06	347.053	347.053	28dpi up vs Uninf
4546	MH01040A2H01.f1	NM_001081103	Stim2	Mus musculus stromal interaction molecule 2 (Stim2)	1.83105e-05	346.89	346.89	28dpi up vs Uninf
4043	MH01036A1D02.f1	NM_001013784.1	E130309D14Rik	Mus musculus RIKEN cDNA E130309D14 gene (E130309D14Rik)	2.95999e-05	346.584	346.584	28dpi up vs Uninf
255	MH01008X1G07.f1	NM_008096	Gc	Mus musculus group specific component (Gc)	0.000229153	346.317	346.317	28dpi up vs Uninf
3891	MH01034B2D08.f1	NM_080845.2	Ftcd	Mus musculus formiminotransferase cyclodeaminase (Ftcd)	7.45248e-05	344.596	344.596	28dpi up vs Uninf
2781	MH01025X1H06.f1	NM_008101.2	Gcgr	Mus musculus glucagon receptor (Gcgr)	3.58625e-06	342.3	342.3	28dpi up vs Uninf
3020	MH01028A2C02.f3	AK050221.1	9130016M20Rik	Mus musculus adult male liver tumor cDNA, RIKEN full-length enriched library, clone:C730027O05 product:unclassifiable, full insert sequence	7.59882e-05	340.608	340.608	28dpi up vs Uninf
2773	MH01025X1G03.f1	NM_001033220.3	Au021092	Mus musculus expressed sequence AU021092 (AU021092)	4.40329e-05	340.25	340.25	28dpi up vs Uninf
1459	MH01017B1G05.f1	NM_008293	Hsd3b1	Mus musculus hydroxy-delta-5-steroid dehydrogenase, 3 beta- and steroid delta-isomerase 1 (Hsd3b1)	1.02685e-06	339.181	339.181	28dpi up vs Uninf
651	MH01013A1F07.f1	NM_001004154	Rragb	Mus musculus Ras-related GTP binding B (Rragb)	2.85219e-06	337.948	337.948	28dpi up vs Uninf
1369	MH01017A1G06.f1	D86952.1	Cyp2a3	Mesocricetus auratus mRNA for cytochrome P-450, complete cds Length=1717	8.51235e-05	336.449	336.449	28dpi up vs Uninf
3130	MH01029A1C06.f2	NM_011643	Trpc1	Mus musculus transient receptor potential cation channel, subfamily C, member 1 (Trpc1)	4.70284e-06	332.35	332.35	28dpi up vs Uninf
1515	MH01018A1A07.f1	M57719.1	Cyp4a2	Rat cytochrome P-450 IVA2 (CYP4A2) gene, complete cdsLength=13222 GENE ID: 24306 Cyp4a2 | cytochrome P450, family 4, subfamily a, polypeptide 2[Rattus norvegicus]	1.58397e-05	331.639	331.639	28dpi up vs Uninf
5523	MH01047A2G05.f1	NM_053626.1	Dao	Rattus norvegicus D-amino-acid oxidase (Dao), mRNA Identities = 547/647 (85%), Gaps = 0/647 (0%)	5.48954e-06	323.282	323.282	28dpi up vs Uninf
2239	MH01022A1F06.f1	NM_001024351	Apof	Rattus norvegicus apolipoprotein F (Apof)	3.71167e-05	322.063	322.063	28dpi up vs Uninf
3817	MH01034A2B07.f1	NM_022393.2	Clec10a	Rattus norvegicus C-type lectin domain family 10, member A (Clec10a), mRNAgb|BC091151.1| Rattus norvegicus macrophage galactose N-acetylgalactosamine specific lectin 1	1.52637e-06	318.581	318.581	28dpi up vs Uninf
3091	MH01028B1H04.f2	NM_001108982	Cfl2	Rattus norvegicus cofilin 2, muscle (Cfl2)	1.29099e-06	317.914	317.914	28dpi up vs Uninf
2017	MH01020B2E11.f1	NM_013697	Ttr	Mus musculus transthyretin (Ttr)	1.37127e-05	313.929	313.929	28dpi up vs Uninf
2742	MH01025X1B06.f1	NM_001177978.1	Acsm2	Mus musculus acyl-CoA synthetase medium-chain family member 2 (Acsm2), nuclear gene encoding mitochondrial protein, transcript variant 2	6.90711e-06	313.729	313.729	28dpi up vs Uninf
1587	MH01018A2F07.f1	NM_001161627	Tmem116	Mus musculus transmembrane protein 116 (Tmem116), transcript variant 1, mRNA	6.60285e-06	312.433	312.433	28dpi up vs Uninf
847	MH01014A1F09.f1	NM_172961	Abat	Mus musculus 4-aminobutyrate aminotransferase (Abat), nuclear gene encoding mitochondrial protein	5.59068e-07	311.437	311.437	28dpi up vs Uninf
2732	MH01024B2H07.f1	NM_146214	Tat	Mus musculus tyrosine aminotransferase (Tat), nuclear gene encoding mitochondrial protein	1.80479e-05	308.302	308.302	28dpi up vs Uninf
2719	MH01024B2E12.f1	NM_009060	Rgn	Mus musculus regucalcin (Rgn)	2.62662e-05	305.455	305.455	28dpi up vs Uninf
3942	MH01035A1H02.f1	NM_008769	Otc	Mus musculus ornithine transcarbamylase (Otc), nuclear gene encoding mitochondrial protein	3.2325e-05	296.857	296.857	28dpi up vs Uninf
3458	MH01031A2C05.f3	NM_025985	Ube2g1	Mus musculus ubiquitin-conjugating enzyme E2G 1 (UBC7 homolog, C. elegans) (Ube2g1)	9.76608e-06	288.562	288.562	28dpi up vs Uninf
5499	MH01047A2B09.f1	NM_002285	Aff3	Homo sapiens AF4/FMR2 family, member 3 (AFF3), transcript variant 1	4.56701e-06	287.498	287.498	28dpi up vs Uninf
5135	MH01045A1D08.f1	NM_012878	Sftpd	Rattus norvegicus surfactant protein D (Sftpd)	8.08717e-05	287.333	287.333	28dpi up vs Uninf
1761	MH01019A2E10.f1	NM_027211.2	Anxa13	Mus musculus annexin A13 (Anxa13)	5.24233e-05	280.365	280.365	28dpi up vs Uninf
4608	MH01040B2C09.f1	AY135662.1	Hrg1	Mus musculus histidine-rich glycoprotein Hrg (Hrg1)	2.99078e-05	279.655	279.655	28dpi up vs Uninf
1685	MH01018B2G06.f1	NM_010168	F2	Mus musculus coagulation factor II (F2)	1.16113e-06	278.329	278.329	28dpi up vs Uninf
3807	MH01034A1G09.f1	NM_053955	Crym	Rattus norvegicus crystallin, mu (Crym)	0.000530779	273.209	273.209	28dpi up vs Uninf
2098	MH01021A2D03.f1	NM_001025376	Wdr61	Mus musculus WD repeat domain 61 (Wdr61), transcript variant 3	1.30029e-05	270.616	270.616	28dpi up vs Uninf
1762	MH01019A2E12.f1	NM_028603	Zbtb8a	Mus musculus zinc finger and BTB domain containing 8a (Zbtb8a)	1.35486e-05	270.248	270.248	28dpi up vs Uninf
5068	MH01044B1C04.f1	XM_001059141	RGD1308612	PREDICTED: Rattus norvegicus similar to Protein C20orf20 (RGD13086120	0.000116594	269.482	269.482	28dpi up vs Uninf
4312	MH01038A2H11.f2	NM_001135846.1	Rrn3	RRN3 RNA polymerase I transcription factor homolog (S.cerevisiae) [Rattus norvegicus]	6.41869e-07	265.956	265.956	28dpi up vs Uninf
5333	MH01046A1G12.f1	NM_017270	Adh4	Rattus norvegicus alcohol dehydrogenase 4 (class II), pi polypeptide (Adh4)	8.16399e-05	265.445	265.445	28dpi up vs Uninf
4858	MH01042B2E11.f2	NM_001106629	Steap1	Rattus norvegicus six transmembrane epithelial antigen of the prostate 1 (Steap1)	2.36667e-05	260.576	260.576	28dpi up vs Uninf
2250	MH01022A2A02.f1	NM_021022	Abcb11	Mus musculus ATP-binding cassette, sub-family B (MDR/TAP), member 11 (Abcb11)	1.73081e-05	259.953	259.953	28dpi up vs Uninf
2911	MH01027B1E12.f1	NM_009714	Asgr1	Mus musculus asialoglycoprotein receptor 1 (Asgr1)	2.48048e-05	258.882	258.882	28dpi up vs Uninf
1589	MH01018A2G05.f1	NM_153312	Cyp3a2	Manda: Rattus norvegicus cytochrome P450, family 3, subfamily a, polypeptide 2 (Cyp3a2)	3.55055e-05	257.874	257.874	28dpi up vs Uninf
5086	MH01044B1F07.f1	XM_576498.3	RGD1565421	PREDICTED: Rattus norvegicus similar to Sulfotransferase K2 (rSULT1C2A) (RGD1565421)	4.71694e-05	257.803	257.803	28dpi up vs Uninf
497	MH01012A2E01.f1	NM_007376	Pzp	Mus musculus pregnancy zone protein (Pzp)	2.34316e-05	255.813	255.813	28dpi up vs Uninf
2657	MH01024B1D07.f1	NM_001008802	Krt1	Rattus norvegicus keratin 1 (Krt1)	2.94498e-05	255.386	255.386	28dpi up vs Uninf
5100	MH01044B2A11.f1	NM_001111048	Fga	Mus musculus fibrinogen alpha chain (Fga), transcript variant 1	0.000251221	252.547	252.547	28dpi up vs Uninf
5522	MH01047A2G04.f1	NM_213624	St8sia6	Rattus norvegicus ST8 alpha-N-acetyl-neuraminide alpha-2,8-sialyltransferase 6 (St8sia6)	1.36095e-05	251.646	251.646	28dpi up vs Uninf
4941	MH01043B1B05.f1	NM_011945	Map3k1	Mus musculus mitogen-activated protein kinase kinase kinase 1 (Map3k1)	2.04476e-06	250.315	250.315	28dpi up vs Uninf
5783	MH01049B2A02.f1	NM_144748	Acsm2	Rattus norvegicus acyl-CoA synthetase medium-chain family member 2 (Acsm2), nuclear gene encoding mitochondrial protein	4.59435e-05	248.633	248.633	28dpi up vs Uninf
4660	MH01041A2D01.f1	NM_027011	Krt5	Mus musculus keratin 5 (Krt5)	4.25883e-05	245.22	245.22	28dpi up vs Uninf
2061	MH01021A1E05.f1	NM_010776	Mbl2	Mus musculus mannose-binding lectin (protein C) 2 (Mbl2)	4.1333e-05	244.86	244.86	28dpi up vs Uninf
4975	MH01043B2E09.f1	NM_057146	C9	Rattus norvegicus complement component 9 (C9)	6.88356e-05	244.14	244.14	28dpi up vs Uninf
652	MH01013A1F08.f1	NM_012597	Lipc	Rattus norvegicus lipase, hepatic (Lipc)	1.96235e-05	243.514	243.514	28dpi up vs Uninf
4286	MH01038A2B01.f2	NM_001033041	Acmsd	Mus musculus amino carboxymuconate semialdehyde decarboxylase (Acmsd)	0.0002137	241.435	241.435	28dpi up vs Uninf
5108	MH01044B2E06.f1	NM_012826	Azgp1	Rattus norvegicus alpha-2-glycoprotein 1, zinc-binding (Azgp1)	2.52289e-05	234.928	234.928	28dpi up vs Uninf
3927	MH01035A1D05.f1	M57719.1	Cyp4a2	Rat cytochrome P-450 IVA2 (CYP4A2) gene	5.17039e-05	232.884	232.884	28dpi up vs Uninf
1622	MH01018B1D04.f1	NM_172031	Plunc	Rattus norvegicus palate, lung, and nasal epithelium associated (Plunc)	7.31553e-05	228.979	228.979	28dpi up vs Uninf
4090	MH01036B1B12.f1	NM_001100818	Pid1	Homo sapiens phosphotyrosine interaction domain containing 1 (PID1), transcript variant 2	2.22754e-05	228.205	228.205	28dpi up vs Uninf
1382	MH01017A2A01.f1	NM_001159606	Pum1	Mus musculus pumilio 1 (Drosophila) (Pum1), transcript variant 5	1.28171e-08	227.541	227.541	28dpi up vs Uninf
3528	MH01031B2E08.f1	XM_509966	Otx2	PREDICTED: Pan troglodytes orthodenticle 2, transcript variant 6 (OTX2)	0.000199214	226.917	226.917	28dpi up vs Uninf
1809	MH01019B1F12.f1	NM_007606	Car3	Mus musculus carbonic anhydrase 3 (Car3)	2.64154e-05	226.295	226.295	28dpi up vs Uninf
3975	MH01035B1B11.f1	NM_001007687	Cndp1	Rattus norvegicus carnosine dipeptidase 1 (metallopeptidase M20 family) (Cndp1)	1.17155e-05	226.206	226.206	28dpi up vs Uninf
2711	MH01024B2D09.f1	NM_020565.2	Sult3a1	Mus musculus sulfotransferase family 3A, member 1 (Sult3a1)	0.00203696	220.131	220.131	28dpi up vs Uninf
4708	MH01041B1G07.f1	NM_207243	Muc19	Mus musculus mucin 19 (Muc19)	1.17617e-05	220.075	220.075	28dpi up vs Uninf
1922	MH01020A2G02.f1	NM_019792	Cyp3a25	Mus musculus cytochrome P450, family 3, subfamily a, polypeptide 25 (Cyp3a25), transcript variant 1	1.33744e-05	217.046	217.046	28dpi up vs Uninf
4435	MH01039B1B07.f1	NM_026375	Ahctf1	Mus musculus AT hook containing transcription factor 1 (Ahctf1)	3.41798e-07	213.506	213.506	28dpi up vs Uninf
1358	MH01017A1E01.f1	M74776.1|HAMCBGA	Serpina6	Mesocricetus auratus corticosteroid -binding globulin (CBG)	0.000345601	210.896	210.896	28dpi up vs Uninf
3076	MH01028B1E02.f2	NM_029901.2	Akr1c21	Mus musculus aldo-keto reductase family 1, member C21 (Akr1c21),mRNALength=1222GENE ID: 77337 Akr1c21 | aldo-keto reductase family 1, member C21[Mus musculus] (Over 10 PubMed links) Score = 874 bits (968), Expect = 0.0 Identities = 624/717 (88%), Gaps = 0/717 (0%)	0.000117774	208.961	208.961	28dpi up vs Uninf
4849	MH01042B2C03.f2	XM_001088989.2	Srpx2	PREDICTED: Macaca mulatta sushi-repeat-containing protein, X-linked 2, transcript variant 1 (SRPX2)	6.99308e-05	207.752	207.752	28dpi up vs Uninf
3508	MH01031B1H01.f1	NM_080436	Rdh1	Mus musculus retinol dehydrogenase 1 (all trans) (Rdh1)	1.53339e-05	207.279	207.279	28dpi up vs Uninf
1128	MH01015B2B05.f1	NM_007819	Cyp3a13	Mus musculus cytochrome P450, family 3, subfamily a, polypeptide 13 (Cyp3a13)	0.000221214	206.495	206.495	28dpi up vs Uninf
885	MH01014A2E05.f1	NM_008277	Hpd	Mus musculus 4-hydroxyphenylpyruvic acid dioxygenase (Hpd)	7.05903e-05	205.439	205.439	28dpi up vs Uninf
1676	MH01018B2E11.f1	NM_033373	Krt23	Mus musculus keratin 23 (Krt23)	0.000343043	203.478	203.478	28dpi up vs Uninf
5139	MH01045A1E05.f1	NM_011902	Tekt2	Mus musculus tektin 2 (Tekt2)	1.56321e-05	201.783	201.783	28dpi up vs Uninf
5409	MH01046B1H03.f1	NM_009999	Cyp2b10	Mus musculus cytochrome P450, family 2, subfamily b, polypeptide 10 (Cyp2b10), transcript variant 2	0.000215874	197.919	197.919	28dpi up vs Uninf
2508	MH01023B1H05.f1	NM_001107427	Chst4	Rattus norvegicus carbohydrate sulfotransferase 4 (Chst4)	3.51839e-05	197.327	197.327	28dpi up vs Uninf
4956	MH01043B1F02.f1	NM_183175	C1qtnf9	Mus musculus C1q and tumor necrosis factor related protein 9 (C1qtnf9)	5.52553e-05	196.776	196.776	28dpi up vs Uninf
4256	MH01038A1A11.f1	NM_017000	Nqo1	Rattus norvegicus NAD(P)H dehydrogenase, quinone 1 (Nqo1)	1.58557e-05	194.868	194.868	28dpi up vs Uninf
311	MH01009X1G01.f1	NM_138917	Fbxo6	Rattus norvegicus F-box protein 6 (Fbxo6)	2.68906e-05	192.073	192.073	28dpi up vs Uninf
4335	MH01038B1F03.f1	NM_009467	Ugt2b5	Mus musculus UDP glucuronosyltransferase 2 family, polypeptide B5 (Ugt2b5)	0.00140388	191.915	191.915	28dpi up vs Uninf
3337	MH01030B1A01.f2	NM_027399	Steap1	Mus musculus six transmembrane epithelial antigen of the prostate 1 (Steap1)	0.00191097	189.423	189.423	28dpi up vs Uninf
4915	MH01043A2D01.f1	NM_001108098.1	Cpm	Rattus norvegicus carboxypeptidase M (Cpm)	3.0628e-05	186.153	186.153	28dpi up vs Uninf
4067	MH01036A2D06.f1	U32115.1|RNU32115	Pdpn	Rattus norvegicus E11 antigen epitope (OTS-8)	0.00214083	185.355	185.355	28dpi up vs Uninf
4393	MH01039A1F06.f1	NM_001142804	Acss3	Mus musculus acyl-CoA synthetase short-chain family member 3 (Acss3), transcript variant 1	4.87101e-05	183.834	183.834	28dpi up vs Uninf
1859	MH01020A1C02.f1	AY570784.1	Gjb3	Mesocricetus auratus connexin31 (Cx31)	3.48609e-05	180.702	180.702	28dpi up vs Uninf
3760	MH01033B2D07.f2	NM_010775	Mbl1	Mus musculus mannose-binding lectin (protein A) 1 (Mbl1)	0.000103632	180.027	180.027	28dpi up vs Uninf
3570	MH01032A1G11.f1	NM_009714	Asgr1	Mus musculus asialoglycoprotein receptor 1 (Asgr1)	0.000227858	178.245	178.245	28dpi up vs Uninf
972	MH01014B2D04.f1	NM_017181	Fah	Rattus norvegicus fumarylacetoacetate hydrolase (Fah)	2.23526e-05	176.279	176.279	28dpi up vs Uninf
3588	MH01032A2F03.f1	NM_145594.2	Fgl1	Mus musculus fibrinogen-like protein 1 (Fgl1)	8.71451e-06	176.163	176.163	28dpi up vs Uninf
1987	MH01020B2B04.f1	NM_010321	Gnmt	Mus musculus glycine N-methyltransferase (Gnmt)	2.96117e-06	174.229	174.229	28dpi up vs Uninf
280	MH01009X1B10.f1	NM_053768.1	Uox	urate oxidase [Rattus norvegicus] (Over 10 PubMed links)	5.31534e-05	172.905	172.905	28dpi up vs Uninf
1882	MH01020A1G04.f1	NM_001105956	F13b	Rattus norvegicus coagulation factor XIII, B polypeptide (F13b)	0.00319436	172.388	172.388	28dpi up vs Uninf
274	MH01009X1B03.f1	NM_147779	Sftpb	Mus musculus surfactant associated protein B (Sftpb)	0.000141929	169.888	169.888	28dpi up vs Uninf
3752	MH01033B2A07.f2	NM_130427	Eya2	Rattus norvegicus eyes absent homolog 2 (Drosophila) (Eya2)	2.52334e-05	167.455	167.455	28dpi up vs Uninf
5276	MH01045B2G05.f1	NM_001097456	Capzb	Sus scrofa F-actin capping protein subunit beta 1 (LOC100037959)	1.18558e-05	163.146	163.146	28dpi up vs Uninf
2662	MH01024B1E04.f1	NM_080436	Rdh1	Mus musculus retinol dehydrogenase 1 (all trans) (Rdh1)	5.8797e-05	162.065	162.065	28dpi up vs Uninf
2174	MH01021B2B07.f1	NM_017084	Gnmt	Rattus norvegicus glycine N-methyltransferase (Gnmt)	0.000572005	161.198	161.198	28dpi up vs Uninf
4269	MH01038A1E03.f1	NM_183174	Homez	Mus musculus homeodomain leucine zipper-encoding gene (Homez)	5.8958e-05	155.624	155.624	28dpi up vs Uninf
3614	MH01032B1B12.f1	NM_001013855.1	Timd2	Rattus norvegicus T-cell immunoglobulin and mucin domain containing 2 (Timd2)	0.000532139	155.049	155.049	28dpi up vs Uninf
1713	MH01019A1D06.f1	D49709.1|HAMA1A	Serpina1b	Mesocricetus auratus mRNA for alpha-1-antiproteinase	0.00112059	151.187	151.187	28dpi up vs Uninf
3153	MH01029A1G01.f1	M73991.1|HAMALINH3	Mug1	Mesocricetus auratus alpha-1-inhibitor 3	6.58626e-05	141.569	141.569	28dpi up vs Uninf
2740	MH01025X1B02.f1	NM_029269	Spp2	Mus musculus secreted phosphoprotein 2 (Spp2)	0.000334668	133.425	133.425	28dpi up vs Uninf
2763	MH01025X1E05.f1	NM_175424	Prr9	Mus musculus proline rich 9 (Prr9)	5.69206e-05	132.261	132.261	28dpi up vs Uninf
5090	MH01044B1G10.f1	NM_008435	Kcns1	Mus musculus K+ voltage-gated channel, subfamily S, 1 (Kcns1)	0.000197667	126.949	126.949	28dpi up vs Uninf
4599	MH01040B2A12.f1	NM_023973	Ido1	Rattus norvegicus indoleamine 2,3-dioxygenase 1 (Ido1)	1.91054e-05	107.032	107.032	28dpi up vs Uninf
1674	MH01018B2E04.f1	U65889.1|MAU65889	Ibsp	Mesocricetus auratus bone sialoprotein (BSP)	0.000130731	51.5955	51.5955	28dpi up vs Uninf
3437	MH01031A1F07.f3	NM_033037.3	Cdo1	Mus musculus cysteine dioxygenase 1, cytosolic (Cdo1)	0.000104662	45.3927	45.3927	28dpi up vs Uninf
2520	MH01023B2C03.f1	AJ890352.1	Spp1	Mesocricetus auratus Syrian golden hamster partial mRNA for osteopontin	0.00749752	36.2551	36.2551	28dpi up vs Uninf
3409	MH01030B2G06.f2	NM_008599	Cxcl9	Mus musculus chemokine (C-X-C motif) ligand 9 (Cxcl9)	7.45986e-06	35.6402	35.6402	28dpi up vs Uninf
5616	MH01048A1B11.f1	NM_001107282	Irg1	Rattus norvegicus immunoresponsive 1 homolog (mouse) (Irg1)	0.00200864	29.1878	29.1878	28dpi up vs Uninf
1031	MH01015A1G07.f1	NM_020001	Clec4n	Mus musculus C-type lectin domain family 4, member n (Clec4n)	0.000147167	24.9502	24.9502	28dpi up vs Uninf
2942	MH01027B2C02.f1	NM_008599	Cxcl9	Mus musculus chemokine (C-X-C motif) ligand 9 (Cxcl9)	9.72855e-05	22.3409	22.3409	28dpi up vs Uninf
5525	MH01047A2G11.f1	NG_020163.1	Gm8714	Mus musculus predicted gene 8714 (Gm8714) pseudogene on chromosome 18	0.000351469	19.6308	19.6308	28dpi up vs Uninf
2120	MH01021A2G08.f1	NP_064332.1	Clec4e	Mus musculus C-type lectin domain family 4, member e (Clec4e)	8.7527e-05	18.5564	18.5564	28dpi up vs Uninf
2079	MH01021A1H09.f1	XM_005081952	LOC101833537	PREDICTED: Mesocricetus auratus interferon-induced guanylate-binding protein 1-like	2.9212e-05	18.3132	18.3132	28dpi up vs Uninf
2447	MH01023A2E03.f1	HM801029.1	Arg1	Mesocricetus auratus arginase-1	0.0017754	18.1819	18.1819	28dpi up vs Uninf
16	CCL17	FJ664143	Ccl17	Mesocricetus auratus chemokine ligand 17 CCL17	0.0200826	16.3618	16.3618	28dpi up vs Uninf
2051	MH01021A1C08.f1	M33431.1|HAMSAA3A	Saa3	M.auratus serum amyloid A (SAA3)	0.0220265	16.0961	16.0961	28dpi up vs Uninf
40	IL-21	FJ664142	Il21	Mesocricetus auratus interleukin 21, precursor RNA, partial cds	0.000673777	14.6424	14.6424	28dpi up vs Uninf
2978	MH01028A1A10.f2	NM_009917.5	Ccr5	Mus musculus chemokine (C-C motif) receptor 5 (Ccr5)	3.59862e-05	13.75	13.75	28dpi up vs Uninf
2940	MH01027B2B10.f1	NM_028935.1	Znf558	Mus musculus zinc finger protein 558 (Zfp558)	0.00248152	13.7367	13.7367	28dpi up vs Uninf
2427	MH01023A1H04.f1	NM_001281598	LOC101843311	Mesocricetus auratus estradiol 17 beta-dehydrogenase 5-like	2.9035e-05	13.6513	13.6513	28dpi up vs Uninf
239	MH01008X1D10.f1	NM_133997	Apof	Mus musculus apolipoprotein F (Apof)	0.00181089	13.6195	13.6195	28dpi up vs Uninf
4505	MH01040A1H01.f1	NM_001111048	Fga	Mus musculus fibrinogen alpha chain (Fga), transcript variant 1	0.0025343	12.8139	12.8139	28dpi up vs Uninf
1182	MH01016A1C09.f1	AY007988.1	Cxcl10	Mesocricetus auratus interferon-inducible protein 10 (IP10)	2.24754e-05	12.1628	12.1628	28dpi up vs Uninf
849	MH01014A1F12.f1	NR_027488	Senp2	Mus musculus SUMO/sentrin specific peptidase 2 (Senp2), transcript variant 2, non-coding RNA	0.000483449	12.0128	12.0128	28dpi up vs Uninf
4661	MH01041A2D02.f1	NM_053560	Chi3l1	Rattus norvegicus chitinase 3-like 1 (Chi3l1)	3.66028e-05	11.897	11.897	28dpi up vs Uninf
3790	MH01034A1C04.f1	NM_053560	Chi3l1	Rattus norvegicus chitinase 3-like 1 (Chi3l1)	0.000124955	11.6595	11.6595	28dpi up vs Uninf
5376	MH01046B1A12.f1	BC081766.1	Slc27a2	Rattus norvegicus solute carrier family 27 (fatty acid transporter), member 2	0.00189734	10.8573	10.8573	28dpi up vs Uninf
892	MH01014A2H01.f1	XM_225905.4	RGD1305184	PREDICTED: Rattus norvegicus similar to CDNA sequence BC023105 (RGD1305184)	2.33129e-05	10.4712	10.4712	28dpi up vs Uninf
4933	MH01043A2H08.f1	NM_022379	Tfec	Rattus norvegicus transcription factor EC (Tfec)	4.82308e-06	10.2968	10.2968	28dpi up vs Uninf
5561	MH01047B1G01.f1	NM_008039	Fpr2	Mus musculus formyl peptide receptor 2 (Fpr2)	0.000734373	10.1242	10.1242	28dpi up vs Uninf
4123	MH01036B2C09.f1	NM_001164314.1	Wars	Mus musculus tryptophanyl-tRNA synthetase (Wars), transcript variant 2	8.77082e-06	10.0217	10.0217	28dpi up vs Uninf
4246	MH01037B2D12.f1	NM_008970	Pthlh	Mus musculus parathyroid hormone-like peptide (Pthlh)	0.000645217	9.98316	9.98316	28dpi up vs Uninf
3102	MH01028B2D04.f2	NM_010260	Gbp2	Mus musculus guanylate binding protein 2 (Gbp2)	1.44988e-05	9.86288	9.86288	28dpi up vs Uninf
4290	MH01038A2C09.f2	NM_001099634	Myof	Mus musculus myoferlin (Myof), mRNA	6.50803e-05	9.85036	9.85036	28dpi up vs Uninf
1872	MH01020A1E08.f1	NM_013835	Trove2	Mus musculus TROVE domain family, member 2 (Trove2)	0.000110814	9.55707	9.55707	28dpi up vs Uninf
1207	MH01016A1H04.f1	AK169725.1	Ints6	Mus musculus 2 days neonate thymus thymic cells cDNA, RIKEN full-length enriched library, clone:E430013K21 product:DEAD/H (Asp-Glu-Ala-Asp/His) box polypeptide 26	8.82371e-06	9.5385	9.5385	28dpi up vs Uninf
3532	MH01031B2F08.f1	NM_009977	Cst7	Mus musculus cystatin F (leukocystatin) (Cst7), mRNA	0.000383492	9.53017	9.53017	28dpi up vs Uninf
5615	MH01048A1B09.f1	NM_001039701	Il1rn	Mus musculus interleukin 1 receptor antagonist (Il1rn), transcript variant 2	0.000256112	9.50209	9.50209	28dpi up vs Uninf
4121	MH01036B2C07.f1	NM_019395	Fbp1	Mus musculus fructose bisphosphatase 1 (Fbp1)	0.00527673	9.37563	9.37563	28dpi up vs Uninf
5801	Mannose R	DQ098105	Mrc1	Hamster mannose receptor, C type 1	0.0012839	9.36436	9.36436	28dpi up vs Uninf
43	IL-4	AF046213	Il4	Mesocricetus auratus interleukin-4 mRNA, partial cds	2.62346e-05	9.1841	9.1841	28dpi up vs Uninf
403	MH01011X1E12.f1	NM_001106562	Slc2a6	Rattus norvegicus solute carrier family 2 (facilitated glucose transporter), member 6 (Slc2a6)	2.74866e-05	8.88579	8.88579	28dpi up vs Uninf
3043	MH01028A2G04.f3	AJ243123.1	Socs1	Rattus norvegicus socs-1 gene for suppressor of cytokine signalling 1	0.000454442	8.87911	8.87911	28dpi up vs Uninf
2723	MH01024B2F10.f1	NM_010810	Mmp7	Mus musculus matrix metallopeptidase 7 (Mmp7)	0.000418281	8.87595	8.87595	28dpi up vs Uninf
2952	MH01027B2E04.f1	NM_008285.3	Hrh1	Mus musculus histamine receptor H1 (Hrh1)	0.00501018	8.74335	8.74335	28dpi up vs Uninf
1660	MH01018B2B08.f1	BC010327.1	Ighg	Mus musculus Immunoglobulin heavy chain (gamma polypeptide)	0.00145334	8.68818	8.68818	28dpi up vs Uninf
2614	MH01024A2D05.f1	BC088240.1	Igg-2a	Rattus norvegicus gamma-2a immunoglobulin heavy chain, mRNA	0.00142736	8.62395	8.62395	28dpi up vs Uninf
1638	MH01018B1G04.f1	NM_030860	Mef2d	Rattus norvegicus myocyte enhancer factor 2D (Mef2d)	0.000669177	8.53978	8.53978	28dpi up vs Uninf
1305	MH01016B2C02.f1	NM_010093	E2f3	Mus musculus E2F transcription factor 3 (E2f3)	0.00200884	8.53732	8.53732	28dpi up vs Uninf
1697	MH01019A1A07.f1	NM_009484	Uty	Mus musculus ubiquitously transcribed tetratricopeptide repeat gene, Y chromosome (Uty)	0.000469173	8.38579	8.38579	28dpi up vs Uninf
3424	MH01031A1D01.f3	NM_026194.4	Ufl1	Mus musculusUFM1-specific ligase 1	8.33419e-05	8.19084	8.19084	28dpi up vs Uninf
4684	MH01041B1B11.f1	NM_145365	Creb3l3	Mus musculus cAMP responsive element binding protein 3-like 3 (Creb3l3)	0.00262289	8.15226	8.15226	28dpi up vs Uninf
21	CD25	DQ093372	Il2ra	Mesocricetus auratus interleukin 2 receptor, alpha chain // CD25	0.000935749	8.15052	8.15052	28dpi up vs Uninf
5401	MH01046B1F10.f1	NM_030720	Gpr84	Mus musculus G protein-coupled receptor 84 (Gpr84)	0.00142795	8.09706	8.09706	28dpi up vs Uninf
2370	MH01022B2F07.f1	NM_016668	Bhmt	Mus musculus betaine-homocysteine methyltransferase (Bhmt)	0.00265329	7.92663	7.92663	28dpi up vs Uninf
1783	MH01019B1B06.f1	NM_212466	Cfb	Rattus norvegicus complement factor B (Cfb)	7.9195e-05	7.60226	7.60226	28dpi up vs Uninf
5146	MH01045A1F04.f1	NM_013547	Hgd	Mus musculus homogentisate 1, 2-dioxygenase (Hgd), transcript variant 1	0.000333277	7.55313	7.55313	28dpi up vs Uninf
3280	MH01030A1E04.f2	NM_001106562	Slc2a6	Rattus norvegicus solute carrier family 2 (facilitated glucose transporter), member 6 (Slc2a6)	0.0221681	7.44903	7.44903	28dpi up vs Uninf
3092	MH01028B1H05.f2	NM_172443.3	Tbc1d16	Mus musculus TBC1 domain family, member 16 (Tbc1d16)	0.00197022	7.36354	7.36354	28dpi up vs Uninf
13	Arginase II	XM_005072738	Arg2	Mesocricetus auratus arginase 2	0.00144027	7.24294	7.24294	28dpi up vs Uninf
2706	MH01024B2D05.f1	NM_175234.4	Faxc	Mus musculus failed axon connections homolog	0.00593607	6.98863	6.98863	28dpi up vs Uninf
3492	MH01031B1D06.f1	XM_003510950.1	LOC100766249	PREDICTED: Cricetulus griseus liver carboxylesterase-like, transcript variant 1	0.00504965	6.98042	6.98042	28dpi up vs Uninf
1046	MH01015A2B05.f1	NM_212545	Krt17	Rattus norvegicus keratin 17 (Krt17)	5.44262e-05	6.91384	6.91384	28dpi up vs Uninf
2585	MH01024A1G10.f1	NM_001108361	Cpeb2	Rattus norvegicus cytoplasmic polyadenylation element binding protein 2 (Cpeb2)	9.68762e-05	6.88305	6.88305	28dpi up vs Uninf
5137	MH01045A1E03.f1	XM_003511730	LOC100771726	PREDICTED: Cricetulus griseus probable protein kinase-like protein SgK071 homolog	0.000167162	6.75935	6.75935	28dpi up vs Uninf
1235	MH01016A2D10.f1	NM_212442	Acsm3	Mus musculus acyl-CoA synthetase medium-chain family member 3 (Acsm3), transcript variant 3	0.000179382	6.75019	6.75019	28dpi up vs Uninf
24	CD8a	XM_005076083	Cd8a	PREDICTED: Mesocricetus auratus CD8a molecule (Cd8a)	0.0185102	6.73438	6.73438	28dpi up vs Uninf
244	MH01008X1E10.f1	NM_001080809.1	Cps1	Mus musculus carbamoyl-phosphate synthetase 1 (Cps1), nuclear gene encoding mitochondrial protein	2.05492e-05	6.65679	6.65679	28dpi up vs Uninf
608	MH01012B2G02.f1	BC050219.1	F10	Mus musculus coagulation factor X, mRNA (cDNA clone MGC:60656 IMAGE:30018889), complete cds	0.00191366	6.43296	6.43296	28dpi up vs Uninf
47	LFA-1	NM_001114380.1	Itgal	Hamster LFA-1 Symbol: Hamster integrin alpha L	0.000252256	6.4204	6.4204	28dpi up vs Uninf
879	MH01014A2C11.f1	XM_003513954	LOC100762978	PREDICTED: Cricetulus griseus guanylate-binding protein 4-like	0.000363572	6.34104	6.34104	28dpi up vs Uninf
2126	MH01021A2H10.f1	NM_012054	Aoah	Mus musculus acyloxyacyl hydrolase (Aoah)	0.000114987	6.33469	6.33469	28dpi up vs Uninf
25	CD83	DQ094177	Cd83	Mesocricetus auratus CD83 protein mRNA	4.9046e-06	6.27061	6.27061	28dpi up vs Uninf
3490	MH01031B1D04.f2	EU007910.1	Nr1h3	Mus musculus nuclear receptor subfamily 1, group H, member 3 (Nr1h3) gene, complete cds	0.00340794	6.26822	6.26822	28dpi up vs Uninf
5803	SOCS-3	XM_005069855	Socs3	PREDICTED: Mesocricetus auratus suppressor of cytokine signaling 3	0.000791969	6.16941	6.16941	28dpi up vs Uninf
252	MH01008X1F12.f1	NM_010582	Itih2	Mus musculus inter-alpha trypsin inhibitor, heavy chain 2 (Itih2)	0.0015488	6.15165	6.15165	28dpi up vs Uninf
975	MH01014B2D11.f1	XM_005088385	LOC101822825	PREDICTED: Mesocricetus auratus 2'-5'-oligoadenylate synthase-like protein 1-like	0.000112374	6.11629	6.11629	28dpi up vs Uninf
2248	MH01022A1H02.f1	NM_001108212	Lipt1	Rattus norvegicus lipoyltransferase 1 (Lipt1), nuclear gene encoding mitochondrial protein	0.000259042	6.11462	6.11462	28dpi up vs Uninf
2776	MH01025X1G11.f1	NM_001107000	Fstl4	Rattus norvegicus follistatin-like 4 (Fstl4)	0.00328495	6.11295	6.11295	28dpi up vs Uninf
2938	MH01027B2B08.f1	XM_003496950	LOC100759572	PREDICTED: Cricetulus griseus sterile alpha motif domain-containing protein 9-like	0.000800461	6.03865	6.03865	28dpi up vs Uninf
5125	MH01045A1A04.f1	AF361344.1|AF361344	Cacng6	Rattus norvegicus voltage-dependent calcium channel gamma-6 subunit short isoform (Cacng6)	0.0121087	5.90305	5.90305	28dpi up vs Uninf
2619	MH01024A2E04.f1	AK007918.1	Igh-1a	Mus musculus 10 day old male pancreas cDNA, RIKEN full-length enriched library, clone:1810060O09 product:immunoglobulin heavy chain 1 (serum IgG2a)	1.99829e-05	5.8329	5.8329	28dpi up vs Uninf
2829	MH01026X1H02.f1	NM_030848	Bst1	Rattus norvegicus bone marrow stromal cell antigen 1 (Bst1), mRNA >gi|1255901|dbj|D49955.1|RABBST1 Rattus norvegicus mRNA for bone marrow stromal cell antigen 1 (BST-1), complete cds	0.000312013	5.78922	5.78922	28dpi up vs Uninf
2199	MH01021B2G03.f1	AK007918.1	Igh-1a	Mus musculus 10 day old male pancreas cDNA, RIKEN full-length enriched library, clone:1810060O09 product:immunoglobulin heavy chain 1 (serum IgG2a)	0.00266667	5.75673	5.75673	28dpi up vs Uninf
1701	MH01019A1B02.f1	NM_001081162	Slc4a11	Mus musculus solute carrier family 4, sodium bicarbonate transporter-like, member 11 (Slc4a11), mRNA	0.00255904	5.71634	5.71634	28dpi up vs Uninf
2498	MH01023B1F11.f1	NM_001107732.1	Ccdc148	Rattus norvegicus coiled-coil domain containing 148 (Ccdc148)	0.0001264	5.67629	5.67629	28dpi up vs Uninf
2509	MH01023B1H10.f1	BC010327.1	Ighg	Mus musculus Immunoglobulin heavy chain (gamma polypeptide)	0.00077959	5.65457	5.65457	28dpi up vs Uninf
1533	MH01018A1E04.f1	NM_001110505.1	Amy1	Mus musculus amylase 1, salivary (Amy1), transcript variant 2	0.00196552	5.61758	5.61758	28dpi up vs Uninf
61	MH01002X1E09.f2	BC088240.1	Igg-2a	Rattus norvegicus gamma-2a immunoglobulin heavy chain	0.0131379	5.57559	5.57559	28dpi up vs Uninf
706	MH01013A2H03.f1	BC091272.1	Igg-2a	Rattus norvegicus gamma-2a immunoglobulin heavy chain	3.91071e-05	5.56972	5.56972	28dpi up vs Uninf
37	IL-13 Ra1	XM_005083155	Il13ra1	PREDICTED: Mesocricetus auratus interleukin 13 receptor, alpha 1	0.017602	5.41207	5.41207	28dpi up vs Uninf
5805	STAT-6	HM801028	Stat6	Mesocricetus auratus signal transducer and transcription activator 6 (Stat6)	0.00107295	5.36361	5.36361	28dpi up vs Uninf
957	MH01014B2A06.f1	NM_007707	Socs3	Mus musculus suppressor of cytokine signaling 3 (Socs3)	6.12711e-06	5.33113	5.33113	28dpi up vs Uninf
540	MH01012B1D05.f1	BC088240.1	Igg-2a	Rattus norvegicus gamma-2a immunoglobulin heavy chain	0.00183769	5.25326	5.25326	28dpi up vs Uninf
2553	MH01024A1A08.f1	XM_005071612	Kng1	PREDICTED: Mesocricetus auratus kininogen 1 (Kng1), transcript variant X2	0.0124666	5.25045	5.25045	28dpi up vs Uninf
5140	MH01045A1E06.f1	NM_173141	Tfpi2	Rattus norvegicus tissue factor pathway inhibitor 2 (Tfpi2)	0.000612255	5.24003	5.24003	28dpi up vs Uninf
4328	MH01038B1D05.f1	NM_001145164.1	Tgtp2	Mus musculus T-cell specific GTPase 2 (Tgtp2)	0.000502884	5.18283	5.18283	28dpi up vs Uninf
1161	MH01015B2H01.f1	XM_002820162.1	C5	PREDICTED: Pongo abelii complement component 5 (C5)	0.0219575	5.16524	5.16524	28dpi up vs Uninf
1759	MH01019A2E07.f1	NM_001108068.1	Sbno2	Rattus norvegicus strawberry notch homolog 2 (Drosophila) (Sbno2)	3.70023e-05	5.15229	5.15229	28dpi up vs Uninf
4651	MH01041A2A07.f1	NM_013778.2	Akr1c13	Mus musculus aldo-keto reductase family 1, member C13 (Akr1c13)	0.00312894	5.12684	5.12684	28dpi up vs Uninf
223	MH01008X1B04.f1	AL808112.34	Ugcg	Mouse DNA sequence from clone RP23-57N22 on chromosome 4 Contains the 5' end of a novel gene, a laminin receptor 1 (ribosomal protein SA) pseudogene, the Ugcg gene for UDP-glucose ceramide glucosyltransferase, the 3' end of the gene for a novel protein (probable ortholog of sushi domain containing 1 (SUSD1) (human)), two novel genes and a CpG island	1.63461e-05	5.12309	5.12309	28dpi up vs Uninf
3678	MH01033A1C03.f2	NM_001159299	Itih4	Mus musculus inter alpha-trypsin inhibitor, heavy chain 4 (Itih4), transcript variant 2, mRNA	0.00707909	5.10417	5.10417	28dpi up vs Uninf
3634	MH01032B1G01.f1	NM_053974	Eif4e	Rattus norvegicus eukaryotic translation initiation factor 4E (Eif4e), mRNA >gi|56540867|gb|BC087001.1| Rattus norvegicus eukaryotic translation initiation factor 4E, mRNA (cDNA clone MGC:93265 IMAGE:7122606), complete cds	0.00456583	5.09751	5.09751	28dpi up vs Uninf
3356	MH01030B1E03.f2	NM_007807	Cybb	Mus musculus cytochrome b-245, beta polypeptide (Cybb)	0.000108604	4.96961	4.96961	28dpi up vs Uninf
4036	MH01036A1B06.f1	NM_011101	Prkca	Mus musculus protein kinase C, alpha (Prkca)	0.000839637	4.9685	4.9685	28dpi up vs Uninf
5631	MH01048A1E06.f1	NM_001723	Dst	Homo sapiens dystonin (DST), transcript variant 1e	0.0157232	4.95834	4.95834	28dpi up vs Uninf
3488	MH01031B1C10.f2	NM_021564	Fetub	Mus musculus fetuin beta (Fetub), transcript variant 1	0.00229365	4.9429	4.9429	28dpi up vs Uninf
2606	MH01024A2C05.f1	BC088240.1	Igg-2a	Rattus norvegicus gamma-2a immunoglobulin heavy chain	0.000121781	4.92282	4.92282	28dpi up vs Uninf
3987	MH01035B1E03.f1	NM_001106755	Clmn	Rattus norvegicus calmin (Clmn)	0.0152616	4.88032	4.88032	28dpi up vs Uninf
92	MH01003X1H10.f1	NM_009993.3	Cyp1a2	Mesocricetus auratus mRNA for pulmonary cytochrome P-450MC1, complete cds	0.0151846	4.86872	4.86872	28dpi up vs Uninf
1824	MH01019B2B03.f1	NM_152803.4	Hpse	Mus musculus heparanase (Hpse	0.00197409	4.84861	4.84861	28dpi up vs Uninf
413	MH01011X1G09.f1	BC088240.1	Igg-2a	Rattus norvegicus gamma-2a immunoglobulin heavy chain, mRNA (cDNA clone MGC:109023 IMAGE:7365825), complete cds	0.00235199	4.83953	4.83953	28dpi up vs Uninf
3316	MH01030A2D10.f2	BC070518.1	Rab10	Rattus norvegicus RAB10, member RAS oncogene family, mRNA (cDNA clone IMAGE:7104085), **** WARNING: chimeric clone ****Length=1490 GENE ID: 50993 Rab10 | RAB10, member RAS oncogene family [Rattus norvegicus](10 or fewer PubMed links) Score = 1018 bits (1128), Expect = 0.0 Identities = 592/608 (98%), Gaps = 3/608 (0%) Strand=Plus/Plus	0.0133021	4.78406	4.78406	28dpi up vs Uninf
1236	MH01016A2E02.f1	BC010327.1	Ighg	Mus musculus Immunoglobulin heavy chain (gamma polypeptide), mRNA (cDNA clone MGC:6533 IMAGE:2651776), complete cdsLength=1616GENE ID: 380794 Ighg | Immunoglobulin heavy chain (gamma polypeptide)[Mus musculus] (Over 10 PubMed links)Score = 199 bits (220), Expect = 6e-48 Identities = 155/185 (84%), Gaps = 0/185 (0%) Strand=Plus/Plus	6.70415e-05	4.78123	4.78123	28dpi up vs Uninf
39	IL-2	NM_001281629	Il2	Mesocricetus auratus interleukin 2 (Il2)	0.0121929	4.74613	4.74613	28dpi up vs Uninf
2332	MH01022B1F08.f1	NM_007646	Cd38	Mus musculus CD38 antigen (Cd38)	3.57262e-05	4.65157	4.65157	28dpi up vs Uninf
2878	MH01027A2F06.f1	NM_011763	Zfp9	Mus musculus zinc finger protein 9 (Zfp9)	0.0161874	4.64813	4.64813	28dpi up vs Uninf
1637	MH01018B1G02.f1	D89287.1	Itih3	Mesocricetus auratus mRNA for inter-alpha-trypsin inhibitor heavy chain 3, complete cds	0.000482509	4.60485	4.60485	28dpi up vs Uninf
1599	MH01018A2H09.f1	BC091272.1	Igg-2a	Rattus norvegicus gamma-2a immunoglobulin heavy chain	0.0103374	4.59533	4.59533	28dpi up vs Uninf
123	MH01004X1F04.f1	AK030750.1	Pten	Mus musculus 8 days embryo whole body cDNA, RIKEN full-length enriched library, clone:5730512F02 product:phosphatase and tensin homolog, full insert sequenceLength=2785 GENE ID: 19211 Pten | phosphatase and tensin homolog [Mus musculus](Over 100 PubMed links)	0.00254997	4.59348	4.59348	28dpi up vs Uninf
4375	MH01039A1B07.f1	NM_007807	Cybb	Mus musculus cytochrome b-245, beta polypeptide (Cybb), mRNA	0.000559222	4.58259	4.58259	28dpi up vs Uninf
3222	MH01029B1E12.f3	NM_001006954.1	Coasy	Rattus norvegicus Coenzyme A synthase (Coasy), nuclear gene encoding mitochondrial protein, mRNAgb|BC083781.1| Rattus norvegicus Coenzyme A synthase, mRNA (cDNA clone MGC:94749 IMAGE:7096053), complete cdsLength=2060 GENE ID: 287711 Coasy | Coenzyme A synthase [Rattus norvegicus](10 or fewer PubMed links) Score = 192 bits (212), Expect = 8e-46 Identities = 194/246 (79%), Gaps = 13/246 (5%) Strand…	0.00957225	4.58124	4.58124	28dpi up vs Uninf
33	IL-10	AF046210	Il10	Mesocricetus auratus interleukin-10	0.000915133	4.57027	4.57027	28dpi up vs Uninf
1082	MH01015A2H10.f1	NM_001113418	Ppara	Mus musculus peroxisome proliferator activated receptor alpha (Ppara), transcript variant 2	0.000207624	4.56983	4.56983	28dpi up vs Uninf
5800	MIF	XM_005070746	Mif	PREDICTED: Mesocricetus auratus macrophage migration inhibitory factor	0.0117265	4.5522	4.5522	28dpi up vs Uninf
220	MH01008X1A07.f1	NM_017161	Adora2b	Rattus norvegicus adenosine A2B receptor (Adora2b)	0.00359839	4.53039	4.53039	28dpi up vs Uninf
1788	MH01019B1C04.f1	NM_008489	Lbp	Mus musculus lipopolysaccharide binding protein (Lbp)	0.000623846	4.52825	4.52825	28dpi up vs Uninf
366	MH01010X1G05.f1	NM_008402	Itgav	Mus musculus integrin alpha V (Itgav)	0.0116057	4.5179	4.5179	28dpi up vs Uninf
1939	MH01020B1B06.f1	AB028635.1	Il6	Mesocricetus auratus mRNA for IL-6, partial cds	0.000592554	4.49673	4.49673	28dpi up vs Uninf
241	MH01008X1E01.f1	NM_001128171	Cyld	Mus musculus cylindromatosis (turban tumor syndrome) (Cyld), transcript variant 4	0.000987329	4.48918	4.48918	28dpi up vs Uninf
4581	MH01040B1F10.f1	NM_010771	Matr3	Mus musculus matrin 3 (Matr3)	0.000499056	4.47933	4.47933	28dpi up vs Uninf
1855	MH01020A1B05.f1	NM_001163098	Tchh	Mus musculus trichohyalin (Tchh)	8.67766e-05	4.45255	4.45255	28dpi up vs Uninf
4682	MH01041B1B09.f1	NM_031086	Pros1	Rattus norvegicus protein S (alpha) (Pros1)	0.0011922	4.38267	4.38267	28dpi up vs Uninf
4771	MH01042A1H10.f1	NM_001024779	Cyp2u1	Rattus norvegicus cytochrome P450, family 2, subfamily u, polypeptide 1 (Cyp2u1)	8.68712e-05	4.3492	4.3492	28dpi up vs Uninf
996	MH01014B2H10.f1	NM_007707	Socs3	Mus musculus suppressor of cytokine signaling 3 (Socs3	0.000607504	4.34914	4.34914	28dpi up vs Uninf
2563	MH01024A1C10.f1	BC091272.1	Igg-2a	Rattus norvegicus gamma-2a immunoglobulin heavy chain	0.00263179	4.33191	4.33191	28dpi up vs Uninf
2630	MH01024A2G12.f1	NM_001107554	Inpp5f	Rattus norvegicus inositol polyphosphate-5-phosphatase F (Inpp5f)	0.000615933	4.32194	4.32194	28dpi up vs Uninf
1368	MH01017A1G03.f1	NM_001146275	Iigp1b	Mus musculus interferon inducible GTPase 1 (Iigp1), transcript variant 2	0.000133482	4.31445	4.31445	28dpi up vs Uninf
2405	MH01023A1D10.f1	NM_001106382	Mcm3ap	Rattus norvegicus minichromosome maintenance deficient 3 (S. cerevisiae) associated protein (Mcm3ap)	0.000953947	4.29597	4.29597	28dpi up vs Uninf
46	JAK3	XM_005086167	Jak3	PREDICTED: Mesocricetus auratus Janus kinase 3 (Jak3)	0.00028827	4.29352	4.29352	28dpi up vs Uninf
5438	MH01046B2E10.f1	NM_153468	Gzma	Rattus norvegicus granzyme A (Gzma)	0.000423831	4.28462	4.28462	28dpi up vs Uninf
2717	MH01024B2E09.f1	NM_008878	Serpinf2	Mus musculus serine (or cysteine) peptidase inhibitor, clade F, member 2 (Serpinf2)	0.000936657	4.28119	4.28119	28dpi up vs Uninf
3065	MH01028B1C04.f2	NM_022403.1	Tdo2	Rattus norvegicus tryptophan 2,3-dioxygenase (Tdo2)	0.0161826	4.26711	4.26711	28dpi up vs Uninf
3381	MH01030B2B05.f1	AF125191.1|AF125191	Marco	Mesocricetus auratus macrophage receptor MARCO mRNA, complete cds	0.000655293	4.23975	4.23975	28dpi up vs Uninf
482	MH01012A2B04.f1	NM_001159402	Upp1	Mus musculus uridine phosphorylase 1 (Upp1), transcript variant 2	6.62387e-06	4.23125	4.23125	28dpi up vs Uninf
1245	MH01016A2F06.f1	NM_011198.3	Ptgs2	Mus musculus prostaglandin-endoperoxide synthase 2 (Ptgs2)	0.000548132	4.21165	4.21165	28dpi up vs Uninf
5806	STK/ron	XM_005074905	Mst1r	PREDICTED: Mesocricetus auratus macrophage stimulating 1 receptor (c-met-related tyrosine kinase) (Mst1r)	0.00189946	4.19978	4.19978	28dpi up vs Uninf
597	MH01012B2E10.f1	NM_053785	Tm4sf4	Rattus norvegicus transmembrane 4 L six family member 4 (Tm4sf4)	0.000111586	4.16799	4.16799	28dpi up vs Uninf
1065	MH01015A2F01.f1	BC093522.1	Tgtp1	Mus musculus T-cell specific GTPase	0.000154795	4.16195	4.16195	28dpi up vs Uninf
4092	MH01036B1C08.f1	AJ278574.1	Igsf6	Mus musculus IGSF6 gene for immunoglobulin superfamily 6 protein and partial drev gene	0.0121567	4.15057	4.15057	28dpi up vs Uninf
35	IL-12p35	AB085791	Il12a	Hamster interleukin 12A (natural killer cell stimulatory factor 1, cytotoxic lymphocyte maturation factor 1, p35	0.0185004	4.13772	4.13772	28dpi up vs Uninf
3905	MH01034B2G08.f1	NM_001012089	Dusp2	Rattus norvegicus dual specificity phosphatase 2 (Dusp2)	0.00246879	4.13262	4.13262	28dpi up vs Uninf
3055	MH01028B1A09.f2	NM_026247	Alg13	Mus musculus asparagine-linked glycosylation 13 homolog (S. cerevisiae) (Alg13)	0.0013163	4.1066	4.1066	28dpi up vs Uninf
5812	TRADD	XM_005076194	Tradd	PREDICTED: Mesocricetus auratus TNFRSF1A-associated via death domain (Tradd)	0.000245032	4.1054	4.1054	28dpi up vs Uninf
2666	MH01024B1F02.f1	BC091272.1	Igg-2a	Rattus norvegicus gamma-2a immunoglobulin heavy chain	0.00032139	4.10242	4.10242	28dpi up vs Uninf
4034	MH01036A1B01.f1	NM_001008353	Mkks	Rattus norvegicus McKusick-Kaufman syndrome (Mkks	0.00465768	4.08804	4.08804	28dpi up vs Uninf
218	MH01008X1A04.f1	XM_001069855	Ankrd50	PREDICTED: Rattus norvegicus ankyrin repeat domain 50 (predicted) (Ankrd50_predicted)	0.000162091	4.08342	4.08342	28dpi up vs Uninf
2734	MH01024B2H12.f1	NM_008441.2	Kif1b	Mus musculus kinesin family member 1B (Kif1b), transcript variant 1	0.00141829	4.07598	4.07598	28dpi up vs Uninf
1973	MH01020B1G10.f1	NM_009846	Cd24a	Mus musculus CD24a antigen (Cd24a)	2.54946e-05	4.0528	4.0528	28dpi up vs Uninf
2129	MH01021B1A04.f1	NM_016966	Phgdh	Mus musculus 3-phosphoglycerate dehydrogenase (Phgdh)	0.000877897	4.03939	4.03939	28dpi up vs Uninf
1438	MH01017B1B08.f1	NM_009252.2	Serpina3n	Mus musculus serine (or cysteine) peptidase inhibitor, cladeA, member 3N (Serpina3n)	0.000797426	4.02131	4.02131	28dpi up vs Uninf
4222	MH01037B1E06.f1	NM_016620	Znf644	Homo sapiens zinc finger protein 644 (ZNF644), transcript variant 2	0.000418949	4.01451	4.01451	28dpi up vs Uninf
4190	MH01037A2E12.f1	NM_001024276	Mettl7b	Rattus norvegicus methyltransferase like 7B (Mettl7b)	0.000169275	4.00225	4.00225	28dpi up vs Uninf
4175	MH01037A1H11.f1	NM_018750	Rassf5	Mus musculus Ras association (RalGDS/AF-6) domain family member 5 (Rassf5)	0.00339382	3.99203	3.99203	28dpi up vs Uninf
4910	MH01043A2C01.f1	NM_032612	Stat1	Rattus norvegicus signal transducer and activator of transcription 1 (Stat1), transcript variant alpha	0.00443908	3.98278	3.98278	28dpi up vs Uninf
3904	MH01034B2G07.f1	U92972.1|MMU92972	F2rl2	Mus musculus protease-activated receptor 3 (PAR3)	0.000361625	3.97578	3.97578	28dpi up vs Uninf
5398	MH01046B1F05.f1	NM_015728	Slc33a1	Mus musculus solute carrier family 33 (acetyl-CoA transporter), member 1 (Slc33a1)	2.27206e-06	3.96495	3.96495	28dpi up vs Uninf
2289	MH01022A2G10.f1	NM_145789	Il13ra1	Rattus norvegicus interleukin 13 receptor, alpha 1 (Il13ra1)	3.5915e-05	3.9566	3.9566	28dpi up vs Uninf
3828	MH01034A2F05.f1	NM_001014790	Rarres1	Rattus norvegicus retinoic acid receptor responder (tazarotene induced) 1 (Rarres1)	0.000518891	3.94561	3.94561	28dpi up vs Uninf
1131	MH01015B2B09.f1	NM_144903	Aldob	Mus musculus aldolase B, fructose-bisphosphate (Aldob)	0.00147716	3.93917	3.93917	28dpi up vs Uninf
4000	MH01035B2A04.f1	NM_001106375	Papss2	Rattus norvegicus 3'-phosphoadenosine 5'-phosphosulfate synthase 2 (Papss2)	0.00214883	3.93688	3.93688	28dpi up vs Uninf
680	MH01013A2C05.f1	NM_001134756	Gnpnat1	Rattus norvegicus glucosamine-phosphate N-acetyltransferase 1 (Gnpnat1), transcript variant 2	0.000607541	3.9277	3.9277	28dpi up vs Uninf
4495	MH01040A1E04.f1	NM_001106344	Fam50a	Rattus norvegicus family with sequence similarity 50, member A (Fam50a)	9.25386e-05	3.92757	3.92757	28dpi up vs Uninf
941	MH01014B1F07.f1	NM_010876	Ncf1	Mus musculus neutrophil cytosolic factor 1 (Ncf1),	0.000101342	3.91836	3.91836	28dpi up vs Uninf
2921	MH01027B1G12.f1	BC088240.1	Igg-2a	Rattus norvegicus gamma-2a immunoglobulin heavy chain	0.0030562	3.90142	3.90142	28dpi up vs Uninf
34	IL-10 Ra	XM_005069462	Il10ra	PREDICTED: Mesocricetus auratus interleukin 10 receptor, alpha (Il10ra)	0.000311661	3.89125	3.89125	28dpi up vs Uninf
537	MH01012B1C05.f1	NM_021281	Ctss	Mus musculus cathepsin S (Ctss)	0.0020704	3.87661	3.87661	28dpi up vs Uninf
584	MH01012B2D07.f1	NM_207272.2	Tdpoz4	Mus musculus TD and POZ domain containing 4 (Tdpoz4)	0.00108516	3.85423	3.85423	28dpi up vs Uninf
1607	MH01018B1B05.f1	NM_001025626.1	RGD1306595	Rattus norvegicus similar to hypothetical protein (RGD1306595)	2.53011e-05	3.80434	3.80434	28dpi up vs Uninf
1312	MH01016B2D08.f1	NM_080782	Cdkn1a	Rattus norvegicus cyclin-dependent kinase inhibitor 1A (Cdkn1a)	0.000412806	3.80208	3.80208	28dpi up vs Uninf
1169	MH01016A1A04.f1	NM_013048	Ttpa	Rattus norvegicus tocopherol (alpha) transfer protein (Ttpa)	3.28738e-05	3.79792	3.79792	28dpi up vs Uninf
3054	MH01028B1A08.f2	NM_153564	Gbp5	Mus musculus guanylate binding protein 5 (Gbp5)	9.11197e-05	3.79096	3.79096	28dpi up vs Uninf
133	MH01004X1G07.f1	NM_001033270	Slc4a7	Mus musculus solute carrier family 4, sodium bicarbonate cotransporter, member 7 (Slc4a7)	0.00128273	3.78655	3.78655	28dpi up vs Uninf
1563	MH01018A2A11.f1	XM_005068229	LOC101823977	Mesocricetus auratus uncharacterized LOC101823977	4.57041e-05	3.78514	3.78514	28dpi up vs Uninf
5460	MH01047A1B07.f1	NM_001122766.1	Sirt2	Mus musculus sirtuin 2 (silent mating type information regulation 2, homolog) 2 (S. cerevisiae) (Sirt2), transcript variant 3	6.58312e-05	3.7716	3.7716	28dpi up vs Uninf
3320	MH01030A2E11.f2	NM_025779	Ccdc109b	Mus musculus coiled-coil domain containing 109B (Ccdc109b)	0.000102279	3.74975	3.74975	28dpi up vs Uninf
2826	MH01026X1G08.f1	NM_130756	Acot8	Rattus norvegicus acyl-CoA thioesterase 8 (Acot8)	6.16077e-05	3.74341	3.74341	28dpi up vs Uninf
1191	MH01016A1D12.f1	NM_012901	Ambp	Rattus norvegicus alpha-1-microglobulin/bikunin precursor (Ambp)	0.0156426	3.73673	3.73673	28dpi up vs Uninf
5809	TLR-2	XM_005080078	Tlr2	PREDICTED: Mesocricetus auratus toll-like receptor 2 (Tlr2)	0.00182922	3.7342	3.7342	28dpi up vs Uninf
2620	MH01024A2E05.f1	XM_235497.5	Mkl1	PREDICTED: Rattus norvegicus megakaryoblastic leukemia (translocation) 1 (Mkl1)	0.002291	3.73151	3.73151	28dpi up vs Uninf
1044	MH01015A2A09.f1	NM_009655	Alcam	Mus musculus activated leukocyte cell adhesion molecule (Alcam)	6.2542e-05	3.68532	3.68532	28dpi up vs Uninf
1517	MH01018A1A11.f1	NM_057203	Ccl22	Rattus norvegicus chemokine (C-C motif) ligand 22 (Ccl22)	0.000916347	3.68438	3.68438	28dpi up vs Uninf
971	MH01014B2D02.f1	NM_001110763	Tmem163	Rattus norvegicus transmembrane protein 163 (Tmem163)	0.00388434	3.64596	3.64596	28dpi up vs Uninf
2738	MH01025X1A10.f1	NM_019946	Mgst1	Mus musculus microsomal glutathione S-transferase 1 (Mgst1)	0.000480598	3.63971	3.63971	28dpi up vs Uninf
3219	MH01029B1E03.f3	NM_013820	Hk2	Mus musculus hexokinase 2 (Hk2)	0.000101855	3.62697	3.62697	28dpi up vs Uninf
4333	MH01038B1E06.f1	DQ092344.1	Irf1	Mesocricetus auratus interferon regulatory factor 1	2.1825e-05	3.60723	3.60723	28dpi up vs Uninf
360	MH01010X1F10.f1	NM_001135755	Cep290	Rattus norvegicus centrosomal protein 290 (Cep290)	0.00146057	3.59604	3.59604	28dpi up vs Uninf
1406	MH01017A2E11.f1	X07189.1	LOC362795	R.rattus mRNA for Ig heavy chain constant regionLength=1092 GENE ID: 362795 LOC362795 | immunoglobulin G heavy chain [Rattus norvegicus](10 or fewer PubMed links)	0.0102392	3.58542	3.58542	28dpi up vs Uninf
4359	MH01038B2F06.f1	NM_010493	Icam1	Mus musculus intercellular adhesion molecule 1 (Icam1), mRNA	2.53872e-05	3.57555	3.57555	28dpi up vs Uninf
4078	MH01036A2G09.f1	NM_024157	Cfi	Rattus norvegicus complement factor I (Cfi)	0.00449194	3.55937	3.55937	28dpi up vs Uninf
1069	MH01015A2F06.f1	NM_172665	Pdk1	Mus musculus pyruvate dehydrogenase kinase, isoenzyme 1 (Pdk1), nuclear gene encoding mitochondrial protein	6.04416e-05	3.5507	3.5507	28dpi up vs Uninf
3590	MH01032A2F09.f1	NM_011723	Xdh	Mus musculus xanthine dehydrogenase (Xdh)	0.000837601	3.53416	3.53416	28dpi up vs Uninf
382	MH01011X1B02.f1	NM_183054	Rhbg	Rattus norvegicus Rh family, B glycoprotein (Rhbg)	0.0169738	3.52971	3.52971	28dpi up vs Uninf
135	MH01004X1G11.f1	NM_021281	Ctss	Mus musculus cathepsin S (Ctss)	0.0134058	3.51723	3.51723	28dpi up vs Uninf
4293	MH01038A2D10.f2	NM_007801	Ctsh	Mus musculus cathepsin H (Ctsh)	0.00443369	3.51216	3.51216	28dpi up vs Uninf
222	MH01008X1B03.f1	NR_027351	Trpt1	Mus musculus tRNA phosphotransferase 1 (Trpt1), transcript variant 2, non-coding RNA	0.00509912	3.50616	3.50616	28dpi up vs Uninf
3851	MH01034B1C07.f1	NM_194339	Bms1	Mus musculus BMS1 homolog, ribosome assembly protein (yeast) (Bms1)	0.000767218	3.50583	3.50583	28dpi up vs Uninf
499	MH01012A2E05.f1	NM_025778	Bcl2l14	Mus musculus BCL2-like 14 (apoptosis facilitator) (Bcl2l14)	0.00110301	3.50035	3.50035	28dpi up vs Uninf
1029	MH01015A1F11.f1	NM_001109499	Wbscr27	Rattus norvegicus Williams Beuren syndrome chromosome region 27 (Wbscr27)	0.00230017	3.5003	3.5003	28dpi up vs Uninf
2714	MH01024B2E03.f1	BC095846.1	Ighg	Rattus norvegicus Immunoglobulin heavy chain (gamma polypeptide)	0.00244407	3.46661	3.46661	28dpi up vs Uninf
1159	MH01015B2G08.f1	XM_001080019	Usp33	PREDICTED: Rattus norvegicus ubiquitin specific peptidase 33 (Usp33)	2.84587e-06	3.46256	3.46256	28dpi up vs Uninf
26	CD86(B7-2)	XM_005071661	Cd86	PREDICTED: Mesocricetus auratus CD86 molecule (Cd86)	0.00067691	3.45166	3.45166	28dpi up vs Uninf
850	MH01014A1G01.f1	NM_009140	Cxcl2	Mus musculus chemokine (C-X-C motif) ligand 2 (Cxcl2)	0.00722852	3.44104	3.44104	28dpi up vs Uninf
3421	MH01031A1C07.f3	NM_001012137	Fus	Rattus norvegicus fusion (involved in t(12;16) in malignant liposarcoma) (human) (Fus)	2.18349e-05	3.43715	3.43715	28dpi up vs Uninf
500	MH01012A2E07.f1	D16195.1|MUSAP	Grn	Mus musculus gene for acrogranin, complete cds	0.000192197	3.43171	3.43171	28dpi up vs Uninf
3081	MH01028B1F02.f2	NM_001166391	F13a1	Mus musculus coagulation factor XIII, A1 subunit (F13a1), transcript variant 2	0.000381228	3.41277	3.41277	28dpi up vs Uninf
3775	MH01033B2G05.f2	NM_016907	Spint1	Mus musculus serine protease inhibitor, Kunitz type 1 (Spint1)	6.05158e-05	3.40717	3.40717	28dpi up vs Uninf
3376	MH01030B1H12.f2	NM_001080415	Sr140	Homo sapiens U2-associated SR140 protein (SR140)	0.000686705	3.40696	3.40696	28dpi up vs Uninf
4964	MH01043B2B01.f1	NM_016995	C4bpb	Rattus norvegicus complement component 4 binding protein, beta (C4bpb)	0.00851533	3.38444	3.38444	28dpi up vs Uninf
480	MH01012A2A12.f1	NM_203320	Cxcl3	Mus musculus chemokine (C-X-C motif) ligand 3 (Cxcl3), mRNA 15% of the sequence only	0.00965012	3.37583	3.37583	28dpi up vs Uninf
1421	MH01017A2H10.f1	NM_021364	Clec5a	Mus musculus C-type lectin domain family 5, member a (Clec5a), transcript variant 2	0.000586698	3.36839	3.36839	28dpi up vs Uninf
655	MH01013A1F11.f1	BC120588.1	Thoc4	Mus musculus THO complex 4	0.0161443	3.33794	3.33794	28dpi up vs Uninf
495	MH01012A2D06.f1	NM_001013170	Wars	Rattus norvegicus tryptophanyl-tRNA synthetase (Wars)	0.000382914	3.32619	3.32619	28dpi up vs Uninf
678	MH01013A2B12.f1	NM_010177	Fasl	Mus musculus Fas ligand (TNF superfamily, member 6) (Fasl)	0.00350554	3.28843	3.28843	28dpi up vs Uninf
4659	MH01041A2C12.f1	NM_008037	Fosl2	Mus musculus fos-like antigen 2 (Fosl2)	4.53951e-05	3.28111	3.28111	28dpi up vs Uninf
4588	MH01040B1G11.f1	NM_025819	Swt1	Mus musculus SWT1 RNA endoribonuclease homolog (S. cerevisiae)	0.000616741	3.28036	3.28036	28dpi up vs Uninf
5282	MH01045B2H03.f1	NM_054043	Msi2	Mus musculus Musashi homolog 2 (Drosophila) (Msi2	2.77929e-05	3.26841	3.26841	28dpi up vs Uninf
739	MH01013B1E08.f1	NM_001164222.1	Col4a3bp	Mus musculus collagen, type IV, alpha 3 (Goodpasture antigen) binding protein (Col4a3bp), transcript variant 2	0.000357579	3.25915	3.25915	28dpi up vs Uninf
3000	MH01028A1E09.f2	NM_001077266.1	Hnrnpd	Mus musculus heterogeneous nuclear ribonucleoprotein D (Hnrnpd), transcript variant 2	0.000933115	3.25693	3.25693	28dpi up vs Uninf
4347	MH01038B2C03.f1	NM_011498	Bhlhe40	Mus musculus basic helix-loop-helix family, member e40 (Bhlhe40)	0.00177485	3.24926	3.24926	28dpi up vs Uninf
1256	MH01016A2H09.f1	BC092584.1	Ighg	Rattus norvegicus Immunoglobulin heavy chain (gamma polypeptide)	0.0012739	3.24489	3.24489	28dpi up vs Uninf
38	IL-13 Ra2	XM_005082496	Il13ra2	PREDICTED: Mesocricetus auratus interleukin 13 receptor, alpha 2 (Il13ra2), transcript variant X1	0.000278109	3.23226	3.23226	28dpi up vs Uninf
4107	MH01036B1G08.f1	NM_177868	Fhad1	Mus musculus forkhead-associated (FHA) phosphopeptide binding domain 1 (Fhad1)	0.00476277	3.22033	3.22033	28dpi up vs Uninf
2223	MH01022A1B12.f1	NM_013831	Pstpip2	Mus musculus proline-serine-threonine phosphatase-interacting protein 2 (Pstpip2)	5.95315e-05	3.19176	3.19176	28dpi up vs Uninf
2983	MH01028A1B05.f2	AF000899.1|RNP58S02	Nupl1	nucleoporin like 1 Rattus norvegicus p58/p45	0.000791185	3.18758	3.18758	28dpi up vs Uninf
4414	MH01039A2D06.f1	NM_001013984	Npl	Rattus norvegicus N-acetylneuraminate pyruvate lyase (Npl)	0.000317289	3.18605	3.18605	28dpi up vs Uninf
3472	MH01031A2H01.f2	NM_009688.2	Xiap	Mus musculus X-linked inhibitor of apoptosis (Xiap)	8.78713e-05	3.18169	3.18169	28dpi up vs Uninf
4343	MH01038B2B03.f1	NM_198780	Pck1	Rattus norvegicus phosphoenolpyruvate carboxykinase 1 (soluble) (Pck1)	0.00449572	3.17872	3.17872	28dpi up vs Uninf
5346	MH01046A2B06.f1	NM_053470.1	Runx2	Rattus norvegicus runt related transcription factor 2 (Runx2)	0.00100231	3.13861	3.13861	28dpi up vs Uninf
938	MH01014B1E12.f1	NM_010819	Clec4d	Mus musculus C-type lectin domain family 4, member d (Clec4d), transcript variant 1	0.0007408	3.13721	3.13721	28dpi up vs Uninf
1048	MH01015A2B07.f1	NM_001100123	Lilrc2	Rattus norvegicus leukocyte immunoglobulin-like receptor (Lilrc2)	6.43271e-05	3.13576	3.13576	28dpi up vs Uninf
543	MH01012B1E02.f1	NM_001166450	Slc25a14	Mus musculus solute carrier family 25 (mitochondrial carrier, brain), member 14 (Slc25a14), transcript variant 1	0.00455715	3.12853	3.12853	28dpi up vs Uninf
176	MH01005X1H07.f1	NM_013059	Alpl	Rattus norvegicus alkaline phosphatase, liver/bone/kidney (Alpl)	0.00165949	3.12591	3.12591	28dpi up vs Uninf
327	MH01010X1A02.f1	XM_980696.3	AI607873	PREDICTED: Mus musculus expressed sequence AI607873 (AI607873)	0.00188349	3.1201	3.1201	28dpi up vs Uninf
5544	MH01047B1D01.f1	NM_029881	Tmem200a	Mus musculus transmembrane protein 200A (Tmem200a)	0.000911941	3.11724	3.11724	28dpi up vs Uninf
3592	MH01032A2F11.f1	NM_013082	Sdc2	Rattus norvegicus syndecan 2 (Sdc2)	0.000107481	3.10361	3.10361	28dpi up vs Uninf
2139	MH01021B1D02.f1	Y00169.1	Tpm4	Rat TM-4 gene for fibroblast tropomyosin 4	0.000100464	3.09485	3.09485	28dpi up vs Uninf
4225	MH01037B1F02.f1	NM_134390.2	Tmem176b	Rattus norvegicus transmembrane protein 176B (Tmem176b)	9.28217e-06	3.09408	3.09408	28dpi up vs Uninf
1733	MH01019A1H05.f1	NM_001100771	Esf1	Rattus norvegicus ESF1, nucleolar pre-rRNA processing protein, homolog (S. cerevisiae) (Esf1)	0.000331526	3.08605	3.08605	28dpi up vs Uninf
3095	MH01028B2A06.f2	NM_001012072	Ppp1r3c	Rattus norvegicus protein phosphatase 1, regulatory (inhibitor) subunit 3C (Ppp1r3c)	0.000232341	3.08185	3.08185	28dpi up vs Uninf
2906	MH01027B1E02.f1	NM_178825	Epsti1	Mus musculus epithelial stromal interaction 1 (breast) (Epsti1), transcript variant b	4.8649e-05	3.07389	3.07389	28dpi up vs Uninf
4028	MH01035B2H07.f1	NM_001174170.1	Serpinb2	Mus musculus serine (or cysteine) peptidase inhibitor, clade B, member 2 (Serpinb2), transcript variant 2	0.0036677	3.07097	3.07097	28dpi up vs Uninf
4703	MH01041B1F03.f1	NM_027642.1	Phf6	Mus musculus PHD finger protein 6 (Phf6)	0.00281444	3.06674	3.06674	28dpi up vs Uninf
1383	MH01017A2A02.f1	NM_145711	Tox	Mus musculus thymocyte selection-associated high mobility group box (Tox)	0.000322909	3.06582	3.06582	28dpi up vs Uninf
2265	MH01022A2C10.f1	NM_177364	Sh3pxd2b	Mus musculus SH3 and PX domains 2B (Sh3pxd2b)	0.00185309	3.06307	3.06307	28dpi up vs Uninf
3118	MH01028B2H05.f2	NM_207653.3	Cflar	Mus musculus CASP8 and FADD-like apoptosis regulator (Cflar), transcript variant 1	0.00363385	3.06298	3.06298	28dpi up vs Uninf
992	MH01014B2G08.f1	NM_008871	Serpine1	Mus musculus serine (or cysteine) peptidase inhibitor, clade E, member 1 (Serpine1)	0.00422304	3.06038	3.06038	28dpi up vs Uninf
2824	MH01026X1G02.f1	NM_001081066	Dennd3	Mus musculus DENN/MADD domain containing 3 (Dennd3)	0.000102212	3.04989	3.04989	28dpi up vs Uninf
1848	MH01019B2H11.f1	XM_856061	Hivep2	PREDICTED: Canis familiaris similar to human immunodeficiency virus type I enhancer binding protein 2, transcript variant 2 (LOC484014)	0.00207023	3.04623	3.04623	28dpi up vs Uninf
3015	MH01028A2B03.f3	NM_025662.5	Pigk	Mus musculus phosphatidylinositol glycan anchor biosynthesis, class K (Pigk), transcript variant 1	0.000204569	3.04289	3.04289	28dpi up vs Uninf
601	MH01012B2F03.f1	NM_007713	Clk3	Mus musculus CDC-like kinase 3 (Clk3)	0.000213435	3.03247	3.03247	28dpi up vs Uninf
3621	MH01032B1D09.f1	BC058564.1	Lipa	Mus musculus lysosomal acid lipase A	8.23712e-05	3.01761	3.01761	28dpi up vs Uninf
2603	MH01024A2B07.f1	NM_026577	Arl13b	Mus musculus ADP-ribosylation factor-like 13B (Arl13b)	9.22711e-05	3.01755	3.01755	28dpi up vs Uninf
5477	MH01047A1F12.f1	NM_025936	Rars	Mus musculus arginyl-tRNA synthetase (Rars)	9.89502e-05	3.0099	3.0099	28dpi up vs Uninf
3922	MH01035A1C05.f1	NM_009072	Rock2	Mus musculus Rho-associated coiled-coil containing protein kinase 2 (Rock2)	0.00408307	3.00777	3.00777	28dpi up vs Uninf
1306	MH01016B2C06.f1	NM_011372	St6galnac3	Mus musculus ST6 (alpha-N-acetyl-neuraminyl-2,3-beta-galactosyl-1,3)-N-acetylgalactosaminide alpha-2,6-sialyltransferase 3 (St6galnac3)	0.00328103	3.00077	3.00077	28dpi up vs Uninf
4014	MH01035B2E04.f1	NM_001107207	Prdm8	Rattus norvegicus PR domain containing 8 (Prdm8)	0.00944162	2.98708	2.98708	28dpi up vs Uninf
1786	MH01019B1B10.f1	XM_001472961	LOC641221	PREDICTED: Mus musculus similar to H prechain (AA -19 to 98) (LOC641221)	0.000466161	2.97516	2.97516	28dpi up vs Uninf
2032	MH01020B2G09.f1	NM_031560	Ctsk	Rattus norvegicus cathepsin K (Ctsk)	0.00502878	2.9688	2.9688	28dpi up vs Uninf
534	MH01012B1C03.f1	NM_019703	Pfkp	Mus musculus phosphofructokinase, platelet (Pfkp)	0.00982551	2.96877	2.96877	28dpi up vs Uninf
32	IGTP	LOC101823002	Igtp	PREDICTED: Mesocricetus auratus interferon-inducible GTPase 1-like	2.70077e-05	2.9673	2.9673	28dpi up vs Uninf
1512	MH01017B2H10.f1	NM_001005560.1	Pla2g6	Rattus norvegicus phospholipase A2, group VI (cytosolic, calcium-independent) (Pla2g6)	0.00372658	2.96448	2.96448	28dpi up vs Uninf
2046	MH01021A1B01.f1	NM_028633.3	Haus7	Mus musculus HAUS augmin-like complex, subunit 7 (Haus7), transcript variant 1	0.000296086	2.9603	2.9603	28dpi up vs Uninf
4183	MH01037A2D06.f1	NM_029096	1110008J03Rik	Mus musculus RIKEN cDNA 1110008J03 gene (1110008J03Rik)	0.000748043	2.95851	2.95851	28dpi up vs Uninf
931	MH01014B1E02.f1	NM_016994	C3	Rattus norvegicus complement component 3 (C3)	2.79225e-05	2.95585	2.95585	28dpi up vs Uninf
688	MH01013A2D12.f1	NM_029478	Tmem49	Mus musculus transmembrane protein 49 (Tmem49)	7.17765e-05	2.94286	2.94286	28dpi up vs Uninf
2281	MH01022A2F06.f1	NM_012584	Hsd3b5	Rattus norvegicus hydroxy-delta-5-steroid dehydrogenase, 3 beta- and steroid delta-isomerase 5 ()	0.0114612	2.93814	2.93814	28dpi up vs Uninf
1666	MH01018B2D02.f1	NM_031713	Lilrb3	Rattus norvegicus leukocyte immunoglobulin-like receptor, subfamily B (with TM and ITIM domains), member 3 (Lilrb3)	0.0016809	2.93656	2.93656	28dpi up vs Uninf
4237	MH01037B2B10.f1	BC060999.1	Dnajc30	Mus musculus DnaJ (Hsp40) homolog, subfamily C, member 30	0.00718178	2.92359	2.92359	28dpi up vs Uninf
4580	MH01040B1F09.f1	NM_144748.1	Acsm2	Rattus norvegicus acyl-CoA synthetase medium-chain family member 2 (Acsm2)	0.0117936	2.91868	2.91868	28dpi up vs Uninf
200	MH01006X1D08.f1	NM_177747	Zfp711	Mus musculus zinc finger protein 711 (Zfp711)	0.00202809	2.91762	2.91762	28dpi up vs Uninf
5673	MH01048B1B02.f1	NM_019339	Rgs12	Rattus norvegicus regulator of G-protein signaling 12 (Rgs12)	0.0071561	2.91708	2.91708	28dpi up vs Uninf
5118	MH01044B2H01.f1	NM_027455	Qpct	Mus musculus glutaminyl-peptide cyclotransferase (glutaminyl cyclase) (Qpct)	0.000487411	2.91554	2.91554	28dpi up vs Uninf
3071	MH01028B1D04.f2	NM_001039090	Skil	Mus musculus SKI-like (Skil), transcript variant 2	6.86396e-05	2.91494	2.91494	28dpi up vs Uninf
5584	MH01047B2D01.f1	NM_001008765	Igtp	Rattus norvegicus interferon gamma induced GTPase (Igtp)	2.45404e-06	2.91471	2.91471	28dpi up vs Uninf
963	MH01014B2B05.f1	NM_018747	Akap7	Mus musculus A kinase (PRKA) anchor protein 7 (Akap7)	0.000920517	2.9067	2.9067	28dpi up vs Uninf
3348	MH01030B1C12.f2	NM_001039530	Parp14	Mus musculus poly (ADP-ribose) polymerase family, member 14 (Parp14)	0.0014174	2.90665	2.90665	28dpi up vs Uninf
4723	MH01041B2C10.f1	NM_001039466	Trim46	Mus musculus tripartite motif-containing 46 (Trim46), transcript variant 3	0.000300706	2.90464	2.90464	28dpi up vs Uninf
2237	MH01022A1F03.f1	NM_145505	Fam160b1	Mus musculus family with sequence similarity 160, member B1 (Fam160b1)	1.51039e-05	2.9	2.9	28dpi up vs Uninf
5022	MH01044A1H12.f1	NM_030266	Inpp4a	Mus musculus inositol polyphosphate-4-phosphatase, type I (Inpp4a), transcript variant 1	0.000589581	2.89734	2.89734	28dpi up vs Uninf
2796	MH01026X1B07.f1	NM_013843	Zfp53	Mus musculus zinc finger protein 53 (Zfp53)	8.91969e-05	2.89381	2.89381	28dpi up vs Uninf
89	MH01003X1G03.f1	NM_017072	Cps1	Rattus norvegicus carbamoyl-phosphate synthetase 1 (Cps1), nuclear gene encoding mitochondrial protein	0.0222443	2.88966	2.88966	28dpi up vs Uninf
1067	MH01015A2F04.f1	AK050743.1	Nebl	Mus musculus 9 days embryo whole body cDNA, RIKEN full-length enriched library, clone:D030014K03 product:unclassifiable, full insert sequenceLength=2885 GENE ID: 74103 Nebl | nebulette [Mus musculus] (Over 10 PubMed links)	0.00310442	2.88572	2.88572	28dpi up vs Uninf
5502	MH01047A2C02.f1	NM_013532.2	Lilrb4	Mus musculus leukocyte immunoglobulin-like receptor, subfamily B, member 4 (Lilrb4)	0.000123999	2.87089	2.87089	28dpi up vs Uninf
2305	MH01022B1B10.f1	NM_001106853	Hemk1	Rattus norvegicus HemK methyltransferase family member 1 (Hemk1), mRNA	0.00395669	2.86386	2.86386	28dpi up vs Uninf
368	MH01010X1G07.f1	NM_001009680	Oas1i	Rattus norvegicus 2 ' -5 ' oligoadenylate synthetase 1I (Oas1i)	0.00033437	2.849	2.849	28dpi up vs Uninf
3663	MH01032B2E09.f1	NM_153415	Pomt2	Mus musculus protein-O-mannosyltransferase 2 (Pomt2)	0.0116928	2.84592	2.84592	28dpi up vs Uninf
603	MH01012B2F07.f1	NM_172268	Nup214	Mus musculus nucleoporin 214 (Nup214)	0.00163539	2.8421	2.8421	28dpi up vs Uninf
1573	MH01018A2D05.f1	XM_862769	USP33	PREDICTED: Canis familiaris similar to ubiquitin specific protease 33 isoform 2, transcript variant 2 (LOC479984)	0.00123418	2.84096	2.84096	28dpi up vs Uninf
625	MH01013A1B09.f1	NM_032612	Stat1	Rattus norvegicus signal transducer and activator of transcription 1 (Stat1), transcript variant alpha	1.69163e-05	2.83491	2.83491	28dpi up vs Uninf
5201	MH01045A2G09.f1	NM_012522	Cbs	Rattus norvegicus cystathionine beta synthase (Cbs)	0.00908168	2.83289	2.83289	28dpi up vs Uninf
4152	MH01037A1C12.f1	NM_023987	Birc3	Rattus norvegicus baculoviral IAP repeat-containing 3 (Birc3)	0.000242103	2.81584	2.81584	28dpi up vs Uninf
3684	MH01033A1C11.f2	NM_026647	Zdhhc21	Mus musculus zinc finger, DHHC domain containing 21 (Zdhhc21)	0.000233409	2.78915	2.78915	28dpi up vs Uninf
3580	MH01032A2B06.f1	NM_026185	Abhd15	Mus musculus abhydrolase domain containing 15 (Abhd15)	0.00277481	2.78857	2.78857	28dpi up vs Uninf
3751	MH01033B1H12.f2	NM_019501	Pdss1	Mus musculus prenyl (solanesyl) diphosphate synthase, subunit 1 (Pdss1)	0.0104417	2.78845	2.78845	28dpi up vs Uninf
4360	MH01038B2G01.f1	NM_013082	Sdc2	Rattus norvegicus syndecan 2 (Sdc2)	0.00177367	2.78345	2.78345	28dpi up vs Uninf
1362	MH01017A1F02.f1	NM_001135895	Wdr48	Rattus norvegicus WD repeat domain 48 (Wdr48)	0.000173433	2.77759	2.77759	28dpi up vs Uninf
1456	MH01017B1F09.f1	NM_007815	Cyp2c29	Mus musculus cytochrome P450, family 2, subfamily c, polypeptide 29 (Cyp2c29)	0.0207571	2.75977	2.75977	28dpi up vs Uninf
3212	MH01029B1D01.f3	NM_009397	Tnfaip3	Mus musculus tumor necrosis factor, alpha-induced protein 3 (Tnfaip3), transcript variant 1	0.000945943	2.74063	2.74063	28dpi up vs Uninf
787	MH01013B2E07.f1	NM_013822	Jag1	Mus musculus jagged 1 (Jag1)	0.000341231	2.73869	2.73869	28dpi up vs Uninf
5804	STAT-3	XM_005070167	Stat3	PREDICTED: Mesocricetus auratus signal transducer and activator of transcription 3	0.0028351	2.73284	2.73284	28dpi up vs Uninf
2423	MH01023A1G12.f1	AY607779.1	Fgl2	Mesocricetus auratus fibrinogen-like protein 2 (fgl2)	0.00926861	2.7301	2.7301	28dpi up vs Uninf
1107	MH01015B1E08.f1	NM_013612.2	Slc11a1	Mus musculus solute carrier family 11 (proton-coupled divalent metal ion transporters), member 1 (Slc11a1)	1.03642e-05	2.71648	2.71648	28dpi up vs Uninf
2685	MH01024B1H10.f1	NM_001106961	Ofd1	Rattus norvegicus oral-facial-digital syndrome 1 gene homolog (human) (Ofd1)	0.0191018	2.70855	2.70855	28dpi up vs Uninf
3636	MH01032B1G08.f1	NM_001013982	Orai1	Rattus norvegicus ORAI calcium release-activated calcium modulator 1 (Orai1)	0.00186348	2.70402	2.70402	28dpi up vs Uninf
2229	MH01022A1D04.f1	NM_001081011.2	Srgap2	Mus musculus SLIT-ROBO Rho GTPase activating protein 2 (Srgap2)	0.00557515	2.70397	2.70397	28dpi up vs Uninf
2989	MH01028A1D01.f1	NM_057213	Atp6v1b2	Rattus norvegicus ATPase, H transporting, lysosomal V1 subunit B2 (Atp6v1b2)	3.28623e-05	2.70026	2.70026	28dpi up vs Uninf
665	MH01013A1H08.f1	NM_011198	Ptgs2	Mus musculus prostaglandin-endoperoxide synthase 2 (Ptgs2)	0.00156254	2.69584	2.69584	28dpi up vs Uninf
5695	MH01048B1G09.f1	NM_001024357.1	Mgc105560	Rattus norvegicus similar to Hypothetical protein BC014729 (MGC105560), mRNAgb|BC096000.1| UniGene info linked to BC096000.1Gene info linked to BC096000.1 Rattus norvegicus similar toHypothetical protein BC014729, mRNA (cDNA clone MGC:105560 IMAGE:7308051), complete cdsLength=2838 GENE ID: 500941 MGC105560 | similar to Hypothetical protein BC014729[Rattus norvegicus] (10 or fewer PubMed links)	3.84935e-05	2.69299	2.69299	28dpi up vs Uninf
3080	MH01028B1E08.f2	NM_133669	Rp2h	Mus musculus retinitis pigmentosa 2 homolog (human) (Rp2h)	9.7513e-05	2.69288	2.69288	28dpi up vs Uninf
2539	MH01023B2G11.f1	NM_001114879.1	D14Abb1e	Mus musculus DNA segment, Chr 14, Abbott 1 expressed (D14Abb1e), transcript variant 1	0.00435553	2.68758	2.68758	28dpi up vs Uninf
4057	MH01036A2A04.f1	AF001156.2|AF001156	Tap1	Mesocricetus auratus TAP1 (TAP1) mRNA, TAP1-FF allele, partial cds	0.00024576	2.67974	2.67974	28dpi up vs Uninf
1645	MH01018B1H03.f1	XM_001064021	Trim23	Rattus norvegicus tripartite motif protein 23, transcript variant 1 (Trim23)	0.00170658	2.67261	2.67261	28dpi up vs Uninf
2101	MH01021A2D09.f1	NM_001033204	Rpusd3	Mus musculus RNA pseudouridylate synthase domain containing 3 (Rpusd3)	0.000375311	2.66801	2.66801	28dpi up vs Uninf
5488	MH01047A1H11.f1	NM_022924	F2	Rattus norvegicus coagulation factor II (thrombin) (F2)	0.00082739	2.66187	2.66187	28dpi up vs Uninf
4429	MH01039A2H09.f1	NM_001106329	Map4k2	Rattus norvegicus mitogen activated protein kinase kinase kinase kinase 2 (Map4k2)	0.00011632	2.65283	2.65283	28dpi up vs Uninf
3178	MH01029A2C07.f2	NM_009373	Tgm2	Mus musculus transglutaminase 2, C polypeptide (Tgm2)	1.56782e-05	2.65068	2.65068	28dpi up vs Uninf
95	MH01004X1A06.f1	NM_183183	Gprin3	Mus musculus GPRIN family member 3 (Gprin3)	0.00180654	2.64676	2.64676	28dpi up vs Uninf
1668	MH01018B2D06.f1	NM_017068	Lamp2	Rattus norvegicus lysosomal-associated membrane protein 2 (Lamp2)	6.99382e-05	2.63442	2.63442	28dpi up vs Uninf
1269	MH01016B1D07.f1	NM_053484.2	Gas7	Rattus norvegicus growth arrest specific 7 (Gas7), mRNA	0.000999043	2.63172	2.63172	28dpi up vs Uninf
4469	MH01039B2D10.f1	NM_019267	Bckdhb	Rattus norvegicus branched chain keto acid dehydrogenase E1, beta polypeptide (Bckdhb), nuclear gene encoding mitochondrial protein	0.000194134	2.62594	2.62594	28dpi up vs Uninf
1986	MH01020B2A12.f1	NM_177364	Sh3pxd2b	Mus musculus SH3 and PX domains 2B (Sh3pxd2b)	0.00736482	2.62186	2.62186	28dpi up vs Uninf
3896	MH01034B2E06.f1	NM_001008290.1	RGD1310861	Rattus norvegicus similar to RIKEN cDNA 1500011H22 (RGD1310861)	0.00127602	2.62092	2.62092	28dpi up vs Uninf
1640	MH01018B1G07.f1	NM_008153	Cmklr1	Mus musculus chemokine-like receptor 1 (Cmklr1)	4.95036e-05	2.61663	2.61663	28dpi up vs Uninf
4201	MH01037A2H08.f1	NM_021325	Cd200r1	Mus musculus CD200 receptor 1 (Cd200r1)	0.00019372	2.61574	2.61574	28dpi up vs Uninf
1206	MH01016A1G12.f1	NM_019386	Tgm2	Rattus norvegicus transglutaminase 2, C polypeptide (Tgm2)	0.0141581	2.61557	2.61557	28dpi up vs Uninf
199	MH01006X1D07.f1	NM_012732	Lipa	Rattus norvegicus lipase A, lysosomal acid, cholesterol esterase (Lipa)	6.60403e-05	2.61437	2.61437	28dpi up vs Uninf
2436	MH01023A2B06.f1	NM_170789	Cd247	Rattus norvegicus Cd247 molecule (Cd247)	0.00017947	2.61057	2.61057	28dpi up vs Uninf
356	MH01010X1F04.f1	AF110498.1|AF110498	Nes	Mesocricetus auratus nestin mRNA, partial cds	0.00123972	2.60711	2.60711	28dpi up vs Uninf
2380	MH01022B2H06.f1	NM_001042671.1	Gpcpd1	Mus musculus glycerophosphocholine phosphodiesterase GDE1 homolog (S. cerevisiae) (Gpcpd1), transcript variant 3	0.00326904	2.60006	2.60006	28dpi up vs Uninf
5632	MH01048A1E12.f1	NM_011723	Xdh	Mus musculus xanthine dehydrogenase (Xdh)	0.00446434	2.59898	2.59898	28dpi up vs Uninf
3761	MH01033B2D11.f2	NM_001135115	Gm12250	Mus musculus predicted gene 12250 (Gm12250)	0.000494998	2.59289	2.59289	28dpi up vs Uninf
1845	MH01019B2G10.f1	NM_019449	Unc93b1	Mus musculus unc-93 homolog B1 (C. elegans) (Unc93b1), transcript variant 1	0.00771134	2.59268	2.59268	28dpi up vs Uninf
292	MH01009X1D08.f1	NM_001013110	Tf	Rattus norvegicus transferrin (Tf), mRNA >gi|56540993|gb|BC087021.1| Rattus norvegicus transferrin	0.00727369	2.5922	2.5922	28dpi up vs Uninf
4638	MH01041A1E02.f2	NM_001081678	Znf800	Mus musculus zinc finger protein 800 (Zfp800)	0.0135394	2.58686	2.58686	28dpi up vs Uninf
5445	MH01046B2G08.f1	U97076.1|U97076	Cflar	Mus musculus FLICE-like inhibitory protein long form mRNA, complete cds	8.85703e-05	2.58412	2.58412	28dpi up vs Uninf
1931	MH01020A2H09.f1	NM_172222	C2	Rattus norvegicus complement component 2 (C2)	0.00633873	2.58352	2.58352	28dpi up vs Uninf
2141	MH01021B1D05.f1	NM_001081431	Znf498	Mus musculus zinc finger protein 498 (Zfp498)	0.00111933	2.57657	2.57657	28dpi up vs Uninf
629	MH01013A1C04.f1	NM_001081072	Slc27a6	Mus musculus solute carrier family 27 (fatty acid transporter), member 6 (Slc27a6)	0.00436515	2.56544	2.56544	28dpi up vs Uninf
4023	MH01035B2G01.f1	NM_001166585	Tead1	Mus musculus TEA domain family member 1 (Tead1), transcript variant 3	0.00024694	2.56458	2.56458	28dpi up vs Uninf
5049	MH01044A2G03.f1	NM_013473	Anxa8	Mus musculus annexin A8 (Anxa8)	0.00329827	2.55712	2.55712	28dpi up vs Uninf
2322	MH01022B1E02.f1	NM_001114399	Zmym4	Mus musculus zinc finger, MYM-type 4 (Zmym4)	9.49446e-05	2.55665	2.55665	28dpi up vs Uninf
1042	MH01015A2A07.f1	NM_025441.2	Sdccag1	Mus musculus serologically defined colon cancer antigen 1 (Sdccag1)	0.000508938	2.55392	2.55392	28dpi up vs Uninf
3361	MH01030B1F06.f2	NM_027642	Phf6	Mus musculus PHD finger protein 6 (Phf6)	0.00160637	2.54392	2.54392	28dpi up vs Uninf
114	MH01004X1D05.f1	NM_017372	Lyz2	Mus musculus lysozyme 2 (Lyz2)	0.000522899	2.53614	2.53614	28dpi up vs Uninf
1642	MH01018B1G10.f1	NG_007571.1	Nfkbia	Homo sapiens nuclear factor of kappa light polypeptide gene enhancer in B-cells inhibitor, alpha (NFKBIA), RefSeqGene (LRG_89) on chromosome 14Length=10228 GENE ID: 4792 NFKBIA | nuclear factor of kappa light polypeptide gene enhancerin B-cells inhibitor, alpha [Homo sapiens] (Over 100 PubMed links)	0.0115269	2.53447	2.53447	28dpi up vs Uninf
960	MH01014B2B02.f1	NM_212505	Ier3	Rattus norvegicus immediate early response 3 (Ier3)	0.00300714	2.53368	2.53368	28dpi up vs Uninf
2404	MH01023A1D09.f1	NM_145124	Mib2	Mus musculus mindbomb homolog 2 (Drosophila) (Mib2)	0.00253037	2.52814	2.52814	28dpi up vs Uninf
4730	MH01041B2E06.f1	NM_134038	Slc16a6	Mus musculus solute carrier family 16 (monocarboxylic acid transporters), member 6 (Slc16a6), transcript variant 2	7.86708e-05	2.52498	2.52498	28dpi up vs Uninf
503	MH01012A2F07.f1	AY219717.1	Il15ra	Mus musculus interleukin 15 receptor alpha chain isoform 1C (IL15ra)	0.000241533	2.52396	2.52396	28dpi up vs Uninf
679	MH01013A2C03.f1	NM_023651	Pex13	Mus musculus peroxisomal biogenesis factor 13 (Pex13)	0.00259637	2.52288	2.52288	28dpi up vs Uninf
2877	MH01027A2F02.f1	AY832930.1	Zfp191	Mus musculus zinc finger protein 191 (Znp191) mRNA	0.00114098	2.52067	2.52067	28dpi up vs Uninf
2922	MH01027B1H01.f1	NM_015804	Atp11a	Mus musculus ATPase, class VI, type 11A (Atp11a)	0.000923837	2.5149	2.5149	28dpi up vs Uninf
4081	MH01036B1A01.f1	NM_010424	Hfe	Mus musculus hemochromatosis (Hfe)	0.00168172	2.51459	2.51459	28dpi up vs Uninf
1965	MH01020B1F05.f1	NM_007807.4	Cybb	Mus musculus cytochrome b-245, beta polypeptide (Cybb), mRNA	1.70465e-05	2.51087	2.51087	28dpi up vs Uninf
698	MH01013A2G04.f1	NM_025655	Tmigd1	Mus musculus transmembrane and immunoglobulin domain containing 1 (Tmigd1)	0.00575958	2.50946	2.50946	28dpi up vs Uninf
1214	MH01016A2A06.f1	NM_173413	Rab8b	Mus musculus RAB8B, member RAS oncogene family (Rab8b)	0.000400688	2.50943	2.50943	28dpi up vs Uninf
3134	MH01029A1D03.f2	NM_053262	Hsd17b11	Mus musculus hydroxysteroid (17-beta) dehydrogenase 11 (Hsd17b11)	0.000313067	2.50748	2.50748	28dpi up vs Uninf
2700	MH01024B2C05.f1	NM_145452	Rasa1	Mus musculus RAS p21 protein activator 1 (Rasa1)	0.00325781	2.50537	2.50537	28dpi up vs Uninf
3261	MH01029B2G05.f3	NM_030035	Golgb1	Mus musculus golgi autoantigen, golgin subfamily b, macrogolgin 1 (Golgb1)	0.00145377	2.5009	2.5009	28dpi up vs Uninf
5073	MH01044B1C11.f1	NM_001106637	Gem	Rattus norvegicus GTP binding protein (gene overexpressed in skeletal muscle) (Gem)	0.00168605	2.49929	2.49929	28dpi up vs Uninf
3494	MH01031B1D12.f1	NM_001113188	Fxr1	Mus musculus fragile X mental retardation gene 1, autosomal homolog (Fxr1), transcript variant 1	0.000919031	2.49873	2.49873	28dpi up vs Uninf
1100	MH01015B1D07.f1	NM_009060	Rgn	Mus musculus regucalcin (Rgn)	0.0112413	2.49868	2.49868	28dpi up vs Uninf
1208	MH01016A1H08.f1	NM_001081433	Ankrd44	Mus musculus ankyrin repeat domain 44 (Ankrd44)	8.18478e-05	2.48829	2.48829	28dpi up vs Uninf
789	MH01013B2E09.f1	NM_012566	Gfi1	Rattus norvegicus growth factor independent 1 transcription repressor (Gfi1)	7.40193e-05	2.47958	2.47958	28dpi up vs Uninf
3947	MH01035A2B04.f1	NM_010278.2	Art2b	Mus musculus growth factor independent 1 (Gfi1)	0.00020128	2.4758	2.4758	28dpi up vs Uninf
1024	MH01015A1F04.f1	NM_001131874	Epb41L2	Pongo abelii erythrocyte membrane protein band 4.1-like 2 (EPB41L2)	8.69853e-05	2.4681	2.4681	28dpi up vs Uninf
4953	MH01043B1D09.f1	NM_172404	Ccbl1	Mus musculus cysteine conjugate-beta lyase 1 (Ccbl1)	0.00122957	2.4633	2.4633	28dpi up vs Uninf
4630	MH01041A1C04.f2	NM_029988.2	Pigh	Mus musculus phosphatidylinositol glycan anchor biosynthesis, class H (Pigh)	0.000718248	2.46291	2.46291	28dpi up vs Uninf
3129	MH01029A1B12.f2	NM_138301	Trpm2	Mus musculus transient receptor potential cation channel, subfamily M, member 2 (Trpm2)	0.00192276	2.45164	2.45164	28dpi up vs Uninf
741	MH01013B1E10.f1	NM_014855	Kiaa0415	Homo sapiens KIAA0415 (KIAA0415)	0.00498241	2.4444	2.4444	28dpi up vs Uninf
2750	MH01025X1C04.f1	NM_008679	Ncoa3	Mus musculus nuclear receptor coactivator 3 (Ncoa3)	0.00118697	2.44382	2.44382	28dpi up vs Uninf
993	MH01014B2G11.f1	NM_001108763	Ppcdc	Rattus norvegicus phosphopantothenoylcysteine decarboxylase (Ppcdc)	1.74229e-05	2.44287	2.44287	28dpi up vs Uninf
1680	MH01018B2F08.f1	NM_001103357.1	LOC100125367	Rattus norvegicus hypothetical protein LOC100125367 (LOC100125367)	0.0102141	2.44009	2.44009	28dpi up vs Uninf
4686	MH01041B1C06.f1	BC158138.1	Dock5	Mus musculus dedicator of cytokinesis 5	0.000719962	2.44006	2.44006	28dpi up vs Uninf
5225	MH01045B1C09.f1	NM_053849	Pdia4	Rattus norvegicus protein disulfide isomerase family A, member 4 (Pdia4)	0.00138445	2.43023	2.43023	28dpi up vs Uninf
1285	MH01016B1H02.f1	NM_021524	Nampt	Mus musculus nicotinamide phosphoribosyltransferase (Nampt)	0.000292576	2.42324	2.42324	28dpi up vs Uninf
686	MH01013A2D10.f1	NM_001033705	Znf451	Rattus norvegicus zinc finger protein 451 (Zfp451)	0.000106848	2.4207	2.4207	28dpi up vs Uninf
2449	MH01023A2E07.f1	NM_199011	Dgkq	Mus musculus diacylglycerol kinase, theta (Dgkq)	0.000886438	2.42004	2.42004	28dpi up vs Uninf
171	MH01005X1G02.f1	NM_001011910	Lap3	Rattus norvegicus leucine aminopeptidase 3 (Lap3)	4.92084e-05	2.4121	2.4121	28dpi up vs Uninf
4016	MH01035B2E09.f1	NM_001164477.1	Ifih1	Mus musculus interferon induced with helicase C domain 1 (Ifih1), transcript variant 2	0.00173306	2.39364	2.39364	28dpi up vs Uninf
1964	MH01020B1F02.f1	NM_001013365	Osm	Mus musculus oncostatin M (Osm)	0.00338444	2.38889	2.38889	28dpi up vs Uninf
5418	MH01046B2A06.f1	XM_002816926.1	LOC100442401	PREDICTED: Pongo abelii protein YIPF3-like (LOC100442401)	0.00025422	2.38583	2.38583	28dpi up vs Uninf
557	MH01012B1G09.f1	NM_177325	Tsr1	Mus musculus TSR1, 20S rRNA accumulation, homolog (yeast) (Tsr1)	0.000111032	2.38524	2.38524	28dpi up vs Uninf
3163	MH01029A1H09.f2	AK044524.1	Prpf40a	Mus musculus adult retina cDNA, RIKEN full-length enriched library, clone:A930018P13 product:formin binding protein 3, full insert sequenceLength=1888GENE ID: 56194 Prpf40a | PRP40 pre-mRNA processing factor 40 homolog A (yeast)[Mus musculus] (Over 10 PubMed links)	0.000589159	2.3852	2.3852	28dpi up vs Uninf
3084	MH01028B1F09.f2	XM_003508893	LOC100762656	PREDICTED: Cricetulus griseus solute carrier family 23 member 2-like, transcript variant 1	0.00107109	2.38312	2.38312	28dpi up vs Uninf
4901	MH01043A1H11.f1	NM_172435	P2ry10	Mus musculus purinergic receptor P2Y, G-protein coupled 10 (P2ry10)	0.000567465	2.36724	2.36724	28dpi up vs Uninf
5041	MH01044A2E03.f1	NM_133809	Kmo	Mus musculus kynurenine 3-monooxygenase (kynurenine 3-hydroxylase) (Kmo)	0.000593972	2.35943	2.35943	28dpi up vs Uninf
5802	NOS2	DQ355357	Nos2	Mesocricetus auratus nitric oxide synthase 2 (Nos2)	0.0011976	2.35891	2.35891	28dpi up vs Uninf
3313	MH01030A2D05.f2	NM_009046	Relb	Mus musculus avian reticuloendotheliosis viral (v-rel) oncogene related B (Relb)	0.0152228	2.35499	2.35499	28dpi up vs Uninf
1103	MH01015B1D12.f1	L15703.1|PERADH1B	Adh1	Peromyscus maniculatus alcohol dehydrogenase 1 (Adh-1)	0.0184756	2.35419	2.35419	28dpi up vs Uninf
1914	MH01020A2E06.f1	NM_010423	Hey1	Mus musculus hairy/enhancer-of-split related with YRPW motif 1 (Hey1)	0.0163057	2.35357	2.35357	28dpi up vs Uninf
5099	MH01044B2A08.f1	NM_176963	Galm	Mus musculus galactose mutarotase (Galm)	0.00650378	2.35075	2.35075	28dpi up vs Uninf
3256	MH01029B2F09.f3	BC030937.1	Adck3	Mus musculus chaperone, ABC1 activity of bc1 complex like (S. pombe)	0.00635067	2.34744	2.34744	28dpi up vs Uninf
3443	MH01031A1G09.f3	NM_008118	Gif	Mus musculus gastric intrinsic factor (Gif)	0.0110557	2.34654	2.34654	28dpi up vs Uninf
2684	MH01024B1H09.f1	NM_176979	Topbp1	Mus musculus topoisomerase (DNA) II binding protein 1 (Topbp1	6.69704e-05	2.34448	2.34448	28dpi up vs Uninf
5558	MH01047B1F07.f1	NM_007509	Atp6v1b2	Mus musculus ATPase, H+ transporting, lysosomal V1 subunit B2 (Atp6v1b2)	0.000784334	2.34437	2.34437	28dpi up vs Uninf
4797	MH01042A2F04.f2	NM_144903	Aldob	Mus musculus aldolase B, fructose-bisphosphate (Aldob)	9.41403e-05	2.34276	2.34276	28dpi up vs Uninf
2962	MH01027B2G01.f1	AF261919.1	Mad2l1	Mus musculus spindle assembly checkpoint protein (Mad2a) gene, complete cds	0.00387239	2.33538	2.33538	28dpi up vs Uninf
1088	MH01015B1B03.f1	GQ355976.1	Adipoq	Mesocricetus auratus adiponectin mRNA, complete cds	0.00497731	2.32836	2.32836	28dpi up vs Uninf
734	MH01013B1C10.f1	NM_001025750	Plek	Rattus norvegicus pleckstrin (Plek)	0.000115283	2.32637	2.32637	28dpi up vs Uninf
4302	MH01038A2F06.f2	NM_026438	Ppa1	Mus musculus pyrophosphatase (inorganic) 1 (Ppa1)	0.000324819	2.32162	2.32162	28dpi up vs Uninf
4047	MH01036A1D07.f1	NM_001195481.1	Tsg101	Macaca mulatta tumor susceptibility gene 101 (TSG101)	5.63145e-06	2.31267	2.31267	28dpi up vs Uninf
5691	MH01048B1G03.f1	NM_029788	Rnft1	Mus musculus ring finger protein, transmembrane 1 (Rnft1)	0.000183682	2.30752	2.30752	28dpi up vs Uninf
3173	MH01029A2B06.f2	NM_019579	Mpp5	Mus musculus membrane protein, palmitoylated 5 (MAGUK p55 subfamily member 5) (Mpp5)	0.000691498	2.30612	2.30612	28dpi up vs Uninf
1127	MH01015B2B02.f1	NM_013509	Eno2	Mus musculus enolase 2, gamma neuronal (Eno2)	0.0177429	2.30541	2.30541	28dpi up vs Uninf
4996	MH01044A1C10.f1	NM_001108639	Sumf1	Rattus norvegicus sulfatase modifying factor 1 (Sumf1)	0.000475326	2.29985	2.29985	28dpi up vs Uninf
4578	MH01040B1F02.f1	NM_001039129	Hnrnpa1	Mus musculus heterogeneous nuclear ribonucleoprotein A1 (Hnrnpa1), transcript variant 2	0.00679379	2.29971	2.29971	28dpi up vs Uninf
3763	MH01033B2E08.f2	NM_146128	Dlgap4	Mus musculus discs, large homolog-associated protein 4 (Drosophila) (Dlgap4), transcript variant 1	0.00165739	2.29929	2.29929	28dpi up vs Uninf
785	MH01013B2E02.f1	J05503.1|HAMCADCA	Cad	Hamster carbamoyl-phosphate synthetase mRNA	0.012782	2.29739	2.29739	28dpi up vs Uninf
1410	MH01017A2F06.f1	AF003836.1|AF003836	Idi1	Mesocricetus auratus isopentenyl diphosphate:dimethylallyl diphosphate isomerase mRNA, complete cds	0.00208198	2.29582	2.29582	28dpi up vs Uninf
5294	MH01046A1B02.f1	NM_020256	Zbtb33	Mus musculus zinc finger and BTB domain containing 33 (Zbtb33), transcript variant 1	0.0100388	2.29512	2.29512	28dpi up vs Uninf
883	MH01014A2D10.f1	NM_001109004	Traip	Rattus norvegicus TRAF-interacting protein (Traip), mRNA >gi|171846663|gb|BC162006.1| Rattus norvegicus TRAF-interacting protein	0.0114468	2.2876	2.2876	28dpi up vs Uninf
750	MH01013B1G12.f1	NM_001206	Klf9	Homo sapiens Kruppel-like factor 9 (KLF9)	0.000958984	2.28666	2.28666	28dpi up vs Uninf
3860	MH01034B1E05.f1	NM_019356	Eif2s1	Rattus norvegicus eukaryotic translation initiation factor 2, subunit 1 alpha (Eif2s1)	0.00506435	2.28075	2.28075	28dpi up vs Uninf
3025	MH01028A2D05.f3	NM_198298	Helz	Mus musculus helicase with zinc finger domain (Helz)	0.00203418	2.27793	2.27793	28dpi up vs Uninf
4250	MH01037B2G04.f1	BC005584.1	Tirap	Mus musculus toll-interleukin 1 receptor (TIR) domain-containing adaptor protein	0.000348598	2.27792	2.27792	28dpi up vs Uninf
2598	MH01024A2A10.f1	BC138895.1	Aw146154	Mus musculus expressed sequence AW146154	0.00164818	2.27699	2.27699	28dpi up vs Uninf
561	MH01012B1H06.f1	NM_001012083	Snx7	Rattus norvegicus sorting nexin 7 (Snx7), mRNA	0.00324739	2.27465	2.27465	28dpi up vs Uninf
1431	MH01017B1A12.f1	NM_001163529	Adam33	Mus musculus a disintegrin and metallopeptidase domain 33 (Adam33), transcript variant 2	0.0182344	2.27146	2.27146	28dpi up vs Uninf
1930	MH01020A2H07.f1	NM_001100887.1	Glt8d3	Rattus norvegicus glycosyltransferase 8 domain containing 3 (Glt8d3)	0.00071204	2.25537	2.25537	28dpi up vs Uninf
5123	MH01044B2H12.f1	NM_001012236	Trex1	Mus musculus three prime repair exonuclease 1 (Trex1), transcript variant 2	0.00037901	2.25389	2.25389	28dpi up vs Uninf
4407	MH01039A2C05.f1	NM_145460	Oxnad1	Mus musculus oxidoreductase NAD-binding domain containing 1 (Oxnad1)	0.00438149	2.25123	2.25123	28dpi up vs Uninf
803	MH01013B2H03.f1	NM_001107141	Pptc7	Rattus norvegicus PTC7 protein phosphatase homolog (S. cerevisiae) (Pptc7)	0.000190592	2.2468	2.2468	28dpi up vs Uninf
2731	MH01024B2H05.f1	BC058095.1	Itga6	Mus musculus integrin alpha 6, mRNA (cDNA clone MGC:67003 IMAGE:6826609), complete cds	0.00593866	2.24251	2.24251	28dpi up vs Uninf
641	MH01013A1E08.f1	XM_005080505	Kiaa0391	PREDICTED: Mesocricetus auratus KIAA0391 ortholog	0.000904515	2.23861	2.23861	28dpi up vs Uninf
4298	MH01038A2E07.f2	NM_172751	Arhgef10	Mus musculus Rho guanine nucleotide exchange factor (GEF) 10 (Arhgef10), transcript variant 1	0.0054625	2.2379	2.2379	28dpi up vs Uninf
764	MH01013B2A08.f1	NM_011956	Nubp2	Mus musculus nucleotide binding protein 2 (Nubp2)	0.000877417	2.23182	2.23182	28dpi up vs Uninf
5725	MH01049A1A10.f1	NM_028063	Trmu	Mus musculus tRNA 5-methylaminomethyl-2-thiouridylate methyltransferase (Trmu), nuclear gene encoding mitochondrial protein	8.82068e-05	2.22841	2.22841	28dpi up vs Uninf
783	MH01013B2D12.f1	NM_001106740	Ppp2r5e	Rattus norvegicus protein phosphatase 2, regulatory subunit B', epsilon isoform (Ppp2r5e)	0.00222839	2.22807	2.22807	28dpi up vs Uninf
379	MH01011X1A06.f1	NM_001164366	Atp13a2	Mus musculus ATPase type 13A2 (Atp13a2), transcript variant 2	0.00264591	2.21907	2.21907	28dpi up vs Uninf
4008	MH01035B2C02.f1	NM_020561	Smpdl3a	Mus musculus sphingomyelin phosphodiesterase, acid-like 3A (Smpdl3a)	0.000307007	2.21901	2.21901	28dpi up vs Uninf
667	MH01013A2A03.f1	D17449.1|HAMCYT	Cyp2e1	Mesocricetus auratus CYP2E1 mRNA for cytochrome P-450j, complete cds	0.00618859	2.20868	2.20868	28dpi up vs Uninf
4510	MH01040A1H09.f1	XM_002727712.1	LOC100362733	PREDICTED: Rattus norvegicus rCG32755-like (LOC100362733)	0.000297809	2.20717	2.20717	28dpi up vs Uninf
4979	MH01043B2F12.f1	NM_001024754	Gmps	Rattus norvegicus guanine monphosphate synthetase (Gmps)	0.000241056	2.20548	2.20548	28dpi up vs Uninf
1491	MH01017B2D11.f1	XM_003515246	LOC100753890	PREDICTED: Cricetulus griseus leukocyte immunoglobulin-like receptor subfamily B member 3-like	5.92681e-05	2.20178	2.20178	28dpi up vs Uninf
4220	MH01037B1D10.f1	XM_524663	Eif2c4	PREDICTED: Pan troglodytes eukaryotic translation initiation factor 2C, 4 (EIF2C4)	0.00664189	2.20062	2.20062	28dpi up vs Uninf
4574	MH01040B1E06.f1	D89571.1	Sdc4	Mus musculus mRNA for ryudocan core protein, complete cds	0.00028289	2.19857	2.19857	28dpi up vs Uninf
4981	MH01043B2H11.f1	NM_176845.4	Ddhd1	Mus musculus DDHD domain containing 1 (Ddhd1), transcript variant 2	0.0127431	2.19707	2.19707	28dpi up vs Uninf
4850	MH01042B2C04.f2	DQ645944.1	Eif2ak2	Mesocricetus auratus eukaryotic translation initiation factor 2 alpha kinase 2 (Eif2ak2)	0.00253337	2.19669	2.19669	28dpi up vs Uninf
4292	MH01038A2D04.f2	NM_001127208	Tet2	Homo sapiens tet oncogene family member 2 (TET2), transcript variant 1	0.00249907	2.19239	2.19239	28dpi up vs Uninf
60	MH01002X1E05.f2	NM_139096	Lgals3bp	Rattus norvegicus lectin, galactoside-binding, soluble, 3 binding protein (Lgals3bp)	0.000316628	2.19205	2.19205	28dpi up vs Uninf
3049	MH01028A2H10.f3	NM_001033186	Skap1	Mus musculus src family associated phosphoprotein 1 (Skap1)	0.0169648	2.19007	2.19007	28dpi up vs Uninf
988	MH01014B2G02.f1	NM_009139	Ccl6	Mus musculus chemokine (C-C motif) ligand 6 (Ccl6)	0.000982703	2.18881	2.18881	28dpi up vs Uninf
2184	MH01021B2D06.f1	NM_010688	Lasp1	Mus musculus LIM and SH3 protein 1 (Lasp1)	0.000163672	2.18421	2.18421	28dpi up vs Uninf
4083	MH01036B1A04.f1	NM_011162	Mapk8ip1	Mus musculus mitogen-activated protein kinase 8 interacting protein 1 (Mapk8ip1)	0.00616214	2.18373	2.18373	28dpi up vs Uninf
3137	MH01029A1D10.f2	NM_001012023	Epb4.1l5	Rattus norvegicus erythrocyte protein band 4.1-like 5 (Epb4.1l5)	0.00422204	2.18297	2.18297	28dpi up vs Uninf
1102	MH01015B1D11.f1	NM_177662.2	Ctso	Mus musculus cathepsin O (Ctso	0.00116767	2.17921	2.17921	28dpi up vs Uninf
4140	MH01036B2H11.f1	NM_198653.2	Iars2	Mus musculus isoleucine-tRNA synthetase 2, mitochondrial (Iars2)	0.00111179	2.17709	2.17709	28dpi up vs Uninf
4194	MH01037A2F04.f1	NM_001006998	Aldh3b1	Rattus norvegicus aldehyde dehydrogenase 3 family, member B1 (Aldh3b1)	0.000101992	2.17123	2.17123	28dpi up vs Uninf
4920	MH01043A2E07.f1	NM_028000	Ppapdc1b	Mus musculus phosphatidic acid phosphatase type 2 domain containing 1B (Ppapdc1b)	0.00302851	2.16776	2.16776	28dpi up vs Uninf
4116	MH01036B2B09.f1	NM_004834	Map4k4	Homo sapiens mitogen-activated protein kinase kinase kinase kinase 4 (MAP4K4), transcript variant 1	0.00515102	2.1673	2.1673	28dpi up vs Uninf
1384	MH01017A2A11.f1	NM_013632	Pnp	Mus musculus purine-nucleoside phosphorylase 1 (Pnp1)	0.00307506	2.167	2.167	28dpi up vs Uninf
1137	MH01015B2D01.f1	NM_001081426	Dip2c	Mus musculus DIP2 disco-interacting protein 2 homolog C (Drosophila) (Dip2c)	0.000831138	2.16359	2.16359	28dpi up vs Uninf
707	MH01013A2H04.f1	NM_172845	Adamts4	Mus musculus a disintegrin-like and metallopeptidase (reprolysin type) with thrombospondin type 1 motif, 4 (Adamts4)	0.0080794	2.16211	2.16211	28dpi up vs Uninf
1062	MH01015A2E07.f1	NM_010586	Itpr2	Mus musculus inositol 1,4,5-triphosphate receptor 2 (Itpr2), transcript variant 2	0.00156543	2.16105	2.16105	28dpi up vs Uninf
2643	MH01024B1B03.f1	NM_009787	Pdia4	Mus musculus protein disulfide isomerase associated 4 (Pdia4)	0.00227575	2.15637	2.15637	28dpi up vs Uninf
2177	MH01021B2C03.f1	NM_145516.2	Plekhb2	Mus musculus pleckstrin homology domain containing, family B (evectins) member 2 (Plekhb2)	0.00124755	2.14377	2.14377	28dpi up vs Uninf
2961	MH01027B2F10.f1	NM_028756.4	Slc35a5	Mus musculus solute carrier family 35, member A5 (Slc35a5)	0.0119366	2.14186	2.14186	28dpi up vs Uninf
3077	MH01028B1E04.f2	NM_133352	Tm9sf3	Mus musculus transmembrane 9 superfamily member 3 (Tm9sf3)	0.00136649	2.13703	2.13703	28dpi up vs Uninf
4494	MH01040A1E03.f1	NM_027482	5730508B09Rik	Mus musculus RIKEN cDNA 5730508B09 gene (5730508B09Rik)	0.00135123	2.13632	2.13632	28dpi up vs Uninf
2786	MH01026X1A03.f1	Z14316.1	Sat1	M.auratus mRNA for spermidine/spermine N1-acetyltransferase	0.00126088	2.13461	2.13461	28dpi up vs Uninf
5513	MH01047A2E05.f1	NM_013497	Creb3	Mus musculus cAMP responsive element binding protein 3 (Creb3)	0.00199285	2.13426	2.13426	28dpi up vs Uninf
3691	MH01033A1G10.f2	NM_133196	Cstf2	Mus musculus cleavage stimulation factor, 3' pre-RNA subunit 2 (Cstf2)	0.00764853	2.13119	2.13119	28dpi up vs Uninf
4683	MH01041B1B10.f1	AF001157.2|AF001157	Tap2	Mesocricetus auratus TAP2 (TAP2) mRNA, TAP2-FF allele, partial cds	0.000976596	2.12462	2.12462	28dpi up vs Uninf
4091	MH01036B1C05.f1	NM_011030	P4ha1	Mus musculus procollagen-proline, 2-oxoglutarate 4-dioxygenase (proline 4-hydroxylase), alpha 1 polypeptide (P4ha1)	8.17543e-05	2.12235	2.12235	28dpi up vs Uninf
1847	MH01019B2H07.f1	NM_009222	Snap23	Mus musculus synaptosomal-associated protein 23 (Snap23)	0.000992182	2.11964	2.11964	28dpi up vs Uninf
3407	MH01030B2G04.f1	NM_144826	Utp6	Mus musculus UTP6, small subunit (SSU) processome component, homolog (yeast) (Utp6)	0.000304324	2.11612	2.11612	28dpi up vs Uninf
5465	MH01047A1D02.f1	NM_027873.2	Ubiad1	Mus musculus UbiA prenyltransferase domain containing 1 (Ubiad1)	0.00111966	2.11568	2.11568	28dpi up vs Uninf
4709	MH01041B1G08.f1	NM_001035251	Slc38a9	Rattus norvegicus solute carrier family 38, member 9 (Slc38a9)	0.00532179	2.11566	2.11566	28dpi up vs Uninf
1095	MH01015B1C04.f1	NM_001134701	Rt1.aa	Rattus norvegicus MHC class I RT1.Aa alpha-chain (Rt1.aa)	0.000729838	2.10714	2.10714	28dpi up vs Uninf
1347	MH01017A1A08.f1	NM_017025	Ldha	Rattus norvegicus lactate dehydrogenase A (Ldha)	0.00136127	2.1048	2.1048	28dpi up vs Uninf
4379	MH01039A1C02.f1	NM_175096	Stbd1	Mus musculus starch binding domain 1 (Stbd1)	0.000354361	2.10254	2.10254	28dpi up vs Uninf
580	MH01012B2C08.f1	NM_053318	Hpx	Rattus norvegicus hemopexin (Hpx)	0.015291	2.10203	2.10203	28dpi up vs Uninf
5792	MH01049B2D01.f1	NM_019440	Irgm2	Mus musculus immunity-related GTPase family M member 2 (Irgm2)	0.00169593	2.1003	2.1003	28dpi up vs Uninf
2127	MH01021A2H11.f1	NM_001127382	Rbm47	Mus musculus RNA binding motif protein 47 (Rbm47), transcript variant 2	1.94082e-05	2.09376	2.09376	28dpi up vs Uninf
1176	MH01016A1B01.f1	NM_133396	Tesk2	Rattus norvegicus testis-specific kinase 2 (Tesk2)	0.000248304	2.0874	2.0874	28dpi up vs Uninf
3986	MH01035B1E02.f1	NM_172567.3	Mettl2	Mus musculus methyltransferase like 2 (Mettl2)	0.00117273	2.07951	2.07951	28dpi up vs Uninf
4749	MH01042A1A04.f1	NM_001008345	Mesdc2	Rattus norvegicus mesoderm development candidate 2 (Mesdc2)	0.0222142	2.07877	2.07877	28dpi up vs Uninf
1951	MH01020B1C05.f1	NM_145827	Nlrp3	Mus musculus NLR family, pyrin domain containing 3 (Nlrp3)	0.016668	2.07386	2.07386	28dpi up vs Uninf
3495	MH01031B1E01.f1	NM_001113783	Golt1b	Rattus norvegicus golgi transport 1 homolog B (S. cerevisiae) (Golt1b)	0.000323131	2.07225	2.07225	28dpi up vs Uninf
1648	MH01018B1H10.f1	NM_010215	Il4i1	Mus musculus interleukin 4 induced 1 (Il4i1)	0.000676721	2.07173	2.07173	28dpi up vs Uninf
2929	MH01027B2A01.f1	NM_029682	Stambpl1	Mus musculus STAM binding protein like 1 (Stambpl1)	0.00094532	2.07044	2.07044	28dpi up vs Uninf
1874	MH01020A1E10.f1	NM_001007724	Dcakd	Rattus norvegicus dephospho-CoA kinase domain containing (Dcakd)	0.00704102	2.0698	2.0698	28dpi up vs Uninf
5752	MH01049A2C06.f1	NM_010807	Marcksl1	Mus musculus MARCKS-like 1 (Marcksl1)	0.022393	2.06412	2.06412	28dpi up vs Uninf
5432	MH01046B2D09.f1	NM_001108854	Ikbke	Rattus norvegicus inhibitor of kappa light polypeptide gene enhancer in B-cells, kinase epsilon (Ikbke)	0.000734896	2.05859	2.05859	28dpi up vs Uninf
5050	MH01044A2G04.f1	NM_001145836	Ralgds	Mus musculus ral guanine nucleotide dissociation stimulator (Ralgds), transcript variant 2	0.000138555	2.05749	2.05749	28dpi up vs Uninf
2805	MH01026X1C08.f1	NM_001009637	Lars	Rattus norvegicus leucyl-tRNA synthetase (Lars)	0.00742218	2.0552	2.0552	28dpi up vs Uninf
3167	MH01029A2A06.f2	NM_010864	Myo5a	Mus musculus myosin VA (Myo5a)	0.0215835	2.05208	2.05208	28dpi up vs Uninf
4522	MH01040A2C09.f1	NM_001100509	Psmc6	Rattus norvegicus proteasome (prosome, macropain) 26S subunit, ATPase, 6 (Psmc6)	0.00127554	2.04682	2.04682	28dpi up vs Uninf
5300	MH01046A1C01.f1	NM_001159619	Pigp	Mus musculus phosphatidylinositol glycan anchor biosynthesis, class P (Pigp), transcript variant 3	0.000439002	2.03714	2.03714	28dpi up vs Uninf
3473	MH01031A2H04.f3	NM_145774	Rab38	Rattus norvegicus RAB38, member RAS oncogene family (Rab38)	0.00174955	2.03344	2.03344	28dpi up vs Uninf
1163	MH01015B2H06.f1	NM_026573	Upf3b	Mus musculus UPF3 regulator of nonsense transcripts homolog B (yeast) (Upf3b)	0.0012034	2.03106	2.03106	28dpi up vs Uninf
5144	MH01045A1E10.f1	NM_001108620	Nup205	Rattus norvegicus nucleoporin 205 (Nup205)	0.000316959	2.029	2.029	28dpi up vs Uninf
3720	MH01033A2E12.f2	NR_027373	Arhgap1	Mus musculus Rho GTPase activating protein 1 (Arhgap1), transcript variant 5, non-coding RNA	0.00590384	2.02769	2.02769	28dpi up vs Uninf
496	MH01012A2D07.f1	NM_030701	Niacr1	Mus musculus niacin receptor 1 (Niacr1)	0.000189016	2.02587	2.02587	28dpi up vs Uninf
1808	MH01019B1F05.f1	NM_053810	Snap29	Rattus norvegicus synaptosomal-associated protein 29 (Snap29)	0.000924122	2.02545	2.02545	28dpi up vs Uninf
1461	MH01017B1G09.f1	BC005534.1	Ccng1	Mus musculus cyclin G1	0.00305666	2.0214	2.0214	28dpi up vs Uninf
2830	MH01026X1H03.f1	NM_146131	Pbxip1	Mus musculus pre-B-cell leukemia transcription factor interacting protein 1 (Pbxip1)	0.00304895	2.02129	2.02129	28dpi up vs Uninf
1016	MH01015A1D08.f1	XM_005086656	Znf420	PREDICTED: Mesocricetus auratus zinc finger protein 420 (Znf420)	0.00108822	2.02109	2.02109	28dpi up vs Uninf
3460	MH01031A2D01.f3	NM_001025026	Stap2	Rattus norvegicus signal transducing adaptor family member 2 (Stap2)	0.00149703	2.0204	2.0204	28dpi up vs Uninf
3565	MH01032A1F06.f1	NM_026346	Fbxo32	Mus musculus F-box protein 32 (Fbxo32)	0.00265193	2.01834	2.01834	28dpi up vs Uninf
3648	MH01032B2B07.f1	NM_145221	Appl1	Mus musculus adaptor protein, phosphotyrosine interaction, PH domain and leucine zipper containing 1 (Appl1)	0.0193561	2.01623	2.01623	28dpi up vs Uninf
3503	MH01031B1F12.f2	NM_080886	Sc4mol	Rattus norvegicus sterol-C4-methyl oxidase-like (Sc4mol)	0.00109104	2.01616	2.01616	28dpi up vs Uninf
766	MH01013B2B03.f1	NM_001163434	Hspa5	Mus musculus heat shock protein 5 (Hspa5), transcript variant 1	0.00388084	2.0152	2.0152	28dpi up vs Uninf
4475	MH01039B2F08.f1	XM_005354576	Fam91a1	PREDICTED: Microtus ochrogaster family with sequence similarity 91, member A1 (Fam91a1)	0.000766655	2.01332	2.01332	28dpi up vs Uninf
4603	MH01040B2C01.f1	NM_001134883	Lrp12	Rattus norvegicus low density lipoprotein-related protein 12 (Lrp12)	0.00897552	2.01209	2.01209	28dpi up vs Uninf
2971	MH01027B2H07.f1	NM_001107793	Acss2	Rattus norvegicus acyl-CoA synthetase short-chain family member 2 (Acss2)	0.00974549	2.00934	2.00934	28dpi up vs Uninf
1104	MH01015B1E01.f1	XM_001081576	Ern1	PREDICTED: Rattus norvegicus similar to protein kinase/endoribonuclease(IRE1) alpha (predicted) (RGD1559716_predicted)	0.0102527	2.00817	2.00817	28dpi up vs Uninf
2453	MH01023A2F02.f1	AF001157.2|AF001157	Tap2	Mesocricetus auratus TAP2 (TAP2) mRNA, TAP2-FF allele, partial cds	0.000554362	2.00686	2.00686	28dpi up vs Uninf
257	MH01008X1H02.f1	NM_025818	1200014J11Rik	Mus musculus RIKEN cDNA 1200014J11 gene (1200014J11Rik)	0.000757364	2.00476	2.00476	28dpi up vs Uninf
5385	MH01046B1C06.f1	NM_024245	Kif23	Mus musculus kinesin family member 23 (Kif23)	0.000992932	2.00406	2.00406	28dpi up vs Uninf
4598	MH01040B2A11.f1	NM_001130553	Gsdmd	Rattus norvegicus gasdermin D (Gsdmd)	0.000260667	2.00177	2.00177	28dpi up vs Uninf
90	MH01003X1G07.f1	NM_001127639	Gba	Rattus norvegicus glucosidase, beta, acid (Gba)	0.00014402	2.00086	2.00086	28dpi up vs Uninf
2172	MH01021B2B04.f1	NM_001109666	Abcf2	Rattus norvegicus ATP-binding cassette, sub-family F (GCN20), member 2 (Abcf2), nuclear gene encoding mitochondrial protein	2.1541e-06	2.00045	2.00045	28dpi up vs Uninf
2161	MH01021B1H04.f1	NM_011921	Aldh1a7	Mus musculus aldehyde dehydrogenase family 1, subfamily A7 (Aldh1a7)	0.00498325	0.496378	-2.01459	28dpi down vs Uninf
2557	MH01024A1B07.f1	NM_001025627	Leprel1	Rattus norvegicus leprecan-like 1 (Leprel1)	0.00436687	0.492439	-2.03071	28dpi down vs Uninf
5373	MH01046B1A05.f1	NM_001109271	Ldlrap1	Rattus norvegicus low density lipoprotein receptor adaptor protein 1 (Ldlrap1)	0.00144904	0.489645	-2.0423	28dpi down vs Uninf
2894	MH01027B1A08.f1	U71399.1|MAU71399	Cyb5	Mesocricetus auratus cytochrome b5 mRNA, complete cds	0.0197616	0.485999	-2.05762	28dpi down vs Uninf
4501	MH01040A1F09.f1	AK154164.1	Map4k2	Mus musculus NOD-derived CD11c +ve dendritic cells cDNA, RIKEN full-length enriched library, clone:F630005M21 product:mitogen activated protein kinase kinase kinase kinase 2, full insert sequenceLength=5086GENE ID: 26412 Map4k2 | mitogen-activated protein kinase kinase kinase kinase 2[Mus musculus] (Over 10 PubMed links)	0.00454457	0.48198	-2.07477	28dpi down vs Uninf
4184	MH01037A2D08.f1	NM_025182	Kiaa1539	Homo sapiens KIAA1539 (KIAA1539	0.0194473	0.480596	-2.08075	28dpi down vs Uninf
3692	MH01033A1H06.f2	NM_001131995	Npnt	Pongo abelii nephronectin (NPNT	0.00114472	0.480312	-2.08198	28dpi down vs Uninf
5731	MH01049A1D08.f1	NM_013642	Dusp1	Mus musculus dual specificity phosphatase 1 (Dusp1)	0.00281636	0.477312	-2.09507	28dpi down vs Uninf
5617	MH01048A1C02.f1	NM_009242.4	Sparc	Mus musculus secreted acidic cysteine rich glycoprotein (Sparc)	0.000325841	0.469589	-2.12952	28dpi down vs Uninf
1770	MH01019A2G05.f1	NM_001012477	Cxcl12	Mus musculus chemokine (C-X-C motif) ligand 12 (Cxcl12), transcript variant 3	0.00156376	0.464173	-2.15437	28dpi down vs Uninf
5232	MH01045B1F04.f1	NM_026730.1	Gpihbp1	Mus musculus GPI-anchored HDL-binding protein 1 (Gpihbp1)	0.00351184	0.462824	-2.16065	28dpi down vs Uninf
1836	MH01019B2E07.f1	NM_007657	Cd9	Mus musculus CD9 antigen (Cd9)	0.0029992	0.455711	-2.19437	28dpi down vs Uninf
4762	MH01042A1E01.f1	NM_017259	Btg2	Rattus norvegicus B-cell translocation gene 2 (Btg2)	0.00193139	0.455442	-2.19567	28dpi down vs Uninf
5721	MH01048B2H12.f1	BC003438.1	Slc40a1	Mus musculus solute carrier family 40 (iron-regulated transporter), member 1	0.000669483	0.443395	-2.25533	28dpi down vs Uninf
2156	MH01021B1G04.f1	NM_013467	Aldh1a1	Mus musculus aldehyde dehydrogenase family 1, subfamily A1 (Aldh1a1)	0.00383133	0.416834	-2.39904	28dpi down vs Uninf
2234	MH01022A1E08.f1	NM_007428	Agt	Mus musculus angiotensinogen (serpin peptidase inhibitor, clade A, member 8) (Agt)	0.000947308	0.413201	-2.42013	28dpi down vs Uninf
3967	MH01035B1A02.f1	NM_011356	Frzb	Mus musculus frizzled-related protein (Frzb)	0.00172617	0.412654	-2.42334	28dpi down vs Uninf
1553	MH01018A1H02.f1	NM_019192	Sepp1	Rattus norvegicus selenoprotein P, plasma, 1 (Sepp1), transcript variant 1	6.27676e-05	0.390408	-2.56142	28dpi down vs Uninf
5271	MH01045B2F08.f1	AF046919.1	Apoa1	Mesocricetus auratus apolipoprotein A-I (ApoAI)	0.000969652	0.373873	-2.6747	28dpi down vs Uninf
5268	MH01045B2E01.f1	NM_022177	Cxcl12	Rattus norvegicus chemokine (C-X-C motif) ligand 12 (stromal cell-derived factor 1) (Cxcl12), transcript variant 1	0.000102738	0.368402	-2.71443	28dpi down vs Uninf
389	MH01011X1C02.f1	NM_001033882	Cxcl12	Rattus norvegicus chemokine (C-X-C motif) ligand 12 (stromal cell-derived factor 1) (Cxcl12), transcript variant 2	0.000151114	0.36749	-2.72116	28dpi down vs Uninf
3428	MH01031A1D10.f3	NM_020362	C1orf128	Homo sapiens chromosome 1 open reading frame 128 (C1orf128)	0.00128537	0.360734	-2.77212	28dpi down vs Uninf
3586	MH01032A2E10.f1	NM_007728	Coch	Mus musculus coagulation factor C homolog (Limulus polyphemus) (Coch)	0.00279226	0.358042	-2.79296	28dpi down vs Uninf
2626	MH01024A2G03.f1	NM_001168333	Tinagl1	Mus musculus tubulointerstitial nephritis antigen-like 1 (Tinagl1), transcript variant 2	0.00651383	0.347641	-2.87653	28dpi down vs Uninf
1614	MH01018B1B11.f1	NM_153721	Ppbp	Rattus norvegicus pro-platelet basic protein (chemokine (C-X-C motif) ligand 7) (Ppbp)	5.51905e-05	0.303818	-3.29145	28dpi down vs Uninf
3964	MH01035A2H07.f1	NM_011124	Ccl21a	Mus musculus chemokine (C-C motif) ligand 21A (Ccl21a)	0.00182602	0.296057	-3.37773	28dpi down vs Uninf
1877	MH01020A1F03.f1	NM_019374	Pdyn	Rattus norvegicus prodynorphin (Pdyn)	0.000319574	0.26551	-3.76634	28dpi down vs Uninf
5375	MH01046B1A09.f1	NM_010516.2	Cyr61	Mus musculus cysteine rich protein 61 (Cyr61)	0.000511877	0.216722	-4.6142	28dpi down vs Uninf
